# Supplementary material for: An observational study using eye tracking to assess resident and senior anesthetists’ situation awareness and visual perception in postpartum hemorrhage high fidelity simulation
Source: PLoS One. 2019 Aug 29;14(8):e0221515. doi: 10.1371/journal.pone.0221515 (PMC6715225; doi:10.1371/journal.pone.0221515)
Supplement: S1 File — (XLSX) [file pone.0221515.s004.xlsx]

## Sheet: 50x6
Subject: Name	Subject: Category	Subject: Age	Subject: Sex	Subject: Handedness	Trial: Name	Trial: Duration (ms)	Gaze: Fixations (count)	Nombre total de fixation en ROI	Pourcentage de fixation en ROI	Fixation hors ROI	Pourcentage fixation hors ROI	Gaze: Number of fixations at AOI:anesthequip	Gaze: Number of fixations at AOI:anestnurse	Gaze: Number of fixations at AOI:bloodloss	Gaze: Number of fixations at AOI:bp	Gaze: Number of fixations at AOI:ecgcurve	Gaze: Number of fixations at AOI:freq	Gaze: Number of fixations at AOI:inject	Gaze: Number of fixations at AOI:iv	Gaze: Number of fixations at AOI:obsequip	Gaze: Number of fixations at AOI:obst	Gaze: Number of fixations at AOI:patiente	Gaze: Number of fixations at AOI:perineal	Gaze: Number of fixations at AOI:plethcurve	Gaze: Number of fixations at AOI:resp	Gaze: Number of fixations at AOI:respcurve	Gaze: Number of fixations at AOI:sat	Gaze: Number of fixations at AOI:time	Gaze: Complete fixation time at AOI:anesthequip (ms)	Gaze: Complete fixation time at AOI:anestnurse (ms)	Gaze: Complete fixation time at AOI:bloodloss (ms)	Gaze: Complete fixation time at AOI:bp (ms)	Gaze: Complete fixation time at AOI:ecgcurve (ms)	Gaze: Complete fixation time at AOI:freq (ms)	Gaze: Complete fixation time at AOI:inject (ms)	Gaze: Complete fixation time at AOI:iv (ms)	Gaze: Complete fixation time at AOI:obsequip (ms)	Gaze: Complete fixation time at AOI:obst (ms)	Gaze: Complete fixation time at AOI:patiente (ms)	Gaze: Complete fixation time at AOI:perineal (ms)	Gaze: Complete fixation time at AOI:resp (ms)	Gaze: Complete fixation time at AOI:respcurve (ms)	Gaze: Complete fixation time at AOI:sat (ms)	Gaze: Complete fixation time at AOI:time (ms)	Gaze: Complete fixation time at AOI:plethcurve (ms)	Gaze: Fixation duration mean at AOI:anesthequip	Gaze: Fixation duration mean at AOI:anestnurse	Gaze: Fixation duration mean at AOI:bloodloss	Gaze: Fixation duration mean at AOI:bp
AC18	expert	31	male	left	video_1_delivrance	65847	95	84	0.884211	11	0.115789	5	15	11	7	2	5	0	1	4	8	4	12	0	1	0	5	4	1463	7231	10923	4632	600	1932	0	266	2697	3484	2863	9663	234	0	2164	2472	0	292.6	482.067	993	661.714
AC18	expert	31	male	left	video_2_diagnostic	51326	55	53	0.963636	2	0.0363636	7	1	9	6	1	5	0	0	3	1	2	10	0	1	0	1	6	7327	200	13754	3365	300	3130	0	0	2363	1000	466	5700	266	0	234	6531	0	1046.71	200	1528.22	560.833
AC18	expert	31	male	left	video_3_anesthesiste	104250	150	137	0.913333	13	0.0866667	6	8	16	13	1	11	4	0	5	8	12	30	2	5	1	4	11	1566	8027	28885	5527	200	4299	1664	0	1799	2133	5826	14645	1299	266	1665	4399	367	261	1003.38	1805.31	425.154
AC18	expert	31	male	left	video_4_hemocue	90727	117	113	0.965812	4	0.034188	9	20	19	14	3	8	11	0	0	0	5	8	0	2	1	4	9	5392	11100	24445	8355	797	5993	4660	0	0	0	4631	3165	733	168	1300	8626	0	599.111	555	1286.58	596.786
AC18	expert	31	male	left	video_5_revision	66114	85	82	0.964706	3	0.0352941	2	4	9	10	2	9	0	0	3	1	13	17	2	1	0	2	7	467	2431	8356	4268	732	6864	0	0	1132	433	11729	13488	233	0	1366	2836	332	233.5	607.75	928.444	426.8
AC18	expert	31	male	left	video_6_valve	94926	118	115	0.974576	3	0.0254237	14	13	9	6	1	7	11	0	2	4	11	22	0	2	0	3	10	7829	5160	8857	4163	200	5666	4223	0	798	4063	6362	20480	1099	0	1733	10323	0	559.214	396.923	984.111	693.833
AG25	expert	35	male	right	video_1_delivrance	65815	111	103	0.927928	8	0.0720721	12	25	9	4	1	6	4	2	2	4	9	10	0	3	1	4	7	5557	11850	7693	3363	200	1866	1800	1533	696	2466	3902	4693	967	166	1302	2965	0	463.083	474	854.778	840.75
AG25	expert	35	male	right	video_2_diagnostic	51360	95	85	0.894737	10	0.105263	7	11	10	3	0	4	2	0	4	6	7	15	0	2	0	5	9	2732	3597	7867	1666	0	1831	398	0	2766	2164	2064	8227	434	0	1098	5064	0	390.286	327	786.7	555.333
AG25	expert	35	male	right	video_3_anesthesiste	104216	189	168	0.888889	21	0.111111	15	49	10	5	5	13	7	1	6	2	14	12	1	12	0	7	9	5064	20278	9122	2067	1500	7926	2231	366	1999	532	5193	4916	4001	0	2495	6593	1232	337.6	413.837	912.2	413.4
AG25	expert	35	male	right	video_4_hemocue	90727	143	125	0.874126	18	0.125874	16	28	7	5	2	16	12	0	6	3	4	6	0	6	0	5	9	7466	14345	7256	2366	330	13123	6764	0	2099	928	1401	3864	1803	0	1499	6261	0	466.625	512.321	1036.57	473.2
AG25	expert	35	male	right	video_5_revision	66114	107	91	0.850467	16	0.149533	2	17	6	3	7	12	4	1	0	0	9	12	3	3	0	5	7	700	7204	4295	1233	2696	7591	1760	1598	0	0	6830	6794	734	0	2092	3433	897	350	423.765	715.833	411
AG25	expert	35	male	right	video_6_valve	94957	153	128	0.836601	25	0.163399	10	17	10	4	8	10	6	0	10	7	8	15	0	4	0	5	14	4593	7661	9691	3529	4597	6561	3201	0	3858	3262	3229	10024	1731	0	1394	5736	0	459.3	450.647	969.1	882.25
AM16	expert	33	female	left	video_1_delivrance	65848	137	117	0.854015	20	0.145985	12	23	7	8	3	3	2	3	7	5	10	9	1	8	0	6	10	3494	8653	3403	3966	566	969	492	934	2896	1997	3129	4666	1858	0	2163	3593	166	291.167	376.217	486.143	495.75
AM16	expert	33	female	left	video_2_diagnostic	51359	96	77	0.802083	19	0.197917	8	13	8	2	2	0	3	2	6	2	2	11	1	5	0	1	11	3392	3196	5527	666	465	0	963	1465	1432	957	497	7756	1963	0	300	4887	200	424	245.846	690.875	333
AM16	expert	33	female	left	video_3_anesthesiste	104217	189	157	0.830688	32	0.169312	9	30	18	9	5	3	2	0	7	1	20	15	4	10	0	3	21	3135	12476	15515	3100	1659	700	569	0	2496	898	9458	7356	3198	0	864	8558	799	348.333	415.867	861.944	344.444
AM16	expert	33	female	left	video_4_hemocue	90727	171	146	0.853801	25	0.146199	8	26	14	12	5	5	13	2	5	4	10	10	3	11	1	3	14	4096	11216	12912	3798	2266	1430	4765	834	1533	1760	3092	4130	2496	333	799	5827	665	512	431.385	922.286	316.5
AM16	expert	33	female	left	video_5_revision	66114	99	84	0.848485	15	0.151515	3	4	4	13	3	1	2	0	6	3	11	21	1	1	1	0	10	1200	1167	2665	5102	1065	366	833	0	1533	731	6994	16623	332	233	0	5060	168	400	291.75	666.25	392.462
AM16	expert	33	female	left	video_6_valve	94991	164	148	0.902439	16	0.097561	12	10	13	18	8	2	5	1	14	7	20	15	3	5	3	2	10	4827	3730	7518	6563	3426	499	1696	466	7430	2665	9084	11978	1697	700	598	3982	865	402.25	373	578.308	364.611
BD02	novice	28	male	right	video_1_delivrance	65848	88	82	0.931818	6	0.0681818	8	21	9	0	1	7	1	1	1	2	4	12	3	5	0	5	2	2630	9061	13126	0	267	2548	167	234	2364	636	1102	8796	4237	0	1831	1204	792	328.75	431.476	1458.44	0
BD02	novice	28	male	right	video_2_diagnostic	51361	80	72	0.9	8	0.1	9	7	8	1	1	8	1	0	2	2	4	12	1	9	0	4	3	5863	2199	8056	167	338	3501	233	0	599	731	1002	7999	4670	0	1231	1700	199	651.444	314.143	1007	167
BD02	novice	28	male	right	video_3_anesthesiste	104219	178	153	0.859551	25	0.140449	21	28	16	0	5	9	3	5	3	3	12	14	0	16	0	8	10	8229	12399	9463	0	1396	2264	633	1698	567	865	4627	5098	9364	0	2401	5132	0	391.857	442.821	591.438	0
BD02	novice	28	male	right	video_4_hemocue	90760	153	127	0.830065	26	0.169935	22	24	7	0	3	1	12	7	6	4	12	10	1	10	1	2	5	10360	8232	4027	0	1601	1133	3962	2532	1526	1164	4330	3931	5501	466	567	2366	433	470.909	343	575.286	0
BD02	novice	28	male	right	video_5_revision	66111	97	78	0.804124	19	0.195876	6	3	7	0	3	7	7	5	2	0	14	14	0	6	0	0	4	4130	766	4100	0	901	4729	3690	1535	466	0	6850	7925	1900	0	0	1354	0	688.333	255.333	585.714	0
BD02	novice	28	male	right	video_6_valve	94925	147	126	0.857143	21	0.142857	12	14	8	1	6	6	8	3	5	8	10	19	0	12	0	2	12	5306	6973	4329	166	1398	1303	5031	1098	1731	2735	3396	9480	8758	0	365	7295	0	442.167	498.071	541.125	166
CG09	novice	31	female	right	video_1_delivrance	65881	90	82	0.911111	8	0.0888889	5	7	7	4	0	6	6	1	3	6	7	16	3	4	1	4	2	1957	3331	6962	1865	0	2696	3830	567	2200	2000	3362	18486	1266	167	1265	1265	567	391.4	475.857	994.571	466.25
CG09	novice	31	female	right	video_2_diagnostic	51359	74	72	0.972973	2	0.027027	6	4	6	4	0	3	0	0	3	2	5	25	2	4	1	2	5	2727	1230	6464	1034	0	1397	0	0	800	932	1968	19532	1130	200	629	2263	400	454.5	307.5	1077.33	258.5
CG09	novice	31	female	right	video_3_anesthesiste	104216	169	160	0.946746	9	0.0532544	8	20	10	7	2	13	12	0	9	4	14	45	0	3	1	9	3	5334	8992	7933	2090	634	4641	6221	0	3663	1965	6593	24740	633	266	2631	1831	0	666.75	449.6	793.3	298.571
CG09	novice	31	female	right	video_4_hemocue	90761	124	118	0.951613	6	0.0483871	14	7	7	4	4	8	15	0	6	1	11	24	1	4	1	7	4	6528	3631	5960	2265	1099	3297	13722	0	2370	333	6232	17979	1267	167	1599	3299	300	466.286	518.714	851.429	566.25
CG09	novice	31	female	right	video_5_revision	66114	96	93	0.96875	3	0.03125	2	3	4	13	2	10	5	0	3	1	16	20	0	7	1	3	3	600	766	5296	8126	333	4697	2318	0	1799	237	8250	13395	1629	161	1499	2064	0	300	255.333	1324	625.077
CG09	novice	31	female	right	video_6_valve	94960	135	132	0.977778	3	0.0222222	2	7	10	10	4	9	4	0	16	8	8	25	7	5	0	10	7	666	2562	7665	8461	1566	3159	3065	0	8727	2530	3804	27839	1096	0	3428	2766	2132	333	366	766.5	846.1
EB07	novice	29	female	left	video_1_delivrance	65847	105	82	0.780952	23	0.219048	6	20	4	5	2	2	2	3	3	7	8	10	1	2	0	3	4	3164	5435	5864	2164	600	404	467	1565	1097	3432	3431	4663	498	0	702	2098	599	527.333	271.75	1466	432.8
EB07	novice	29	female	left	video_2_diagnostic	51426	71	68	0.957746	3	0.0422535	5	2	5	2	2	4	2	0	4	4	8	14	2	3	3	5	3	1497	367	2896	2332	867	1134	500	0	1097	1199	1826	9629	1000	898	2230	1266	701	299.4	183.5	579.2	1166
EB07	novice	29	female	left	video_3_anesthesiste	104283	129	120	0.930233	9	0.0697674	7	29	3	5	7	4	8	0	3	3	12	25	2	5	1	2	4	2000	10987	1131	3089	3263	1535	2862	0	630	800	3744	8301	1066	165	567	2063	833	285.714	378.862	377	617.8
EB07	novice	29	female	left	video_4_hemocue	90661	64	55	0.859375	9	0.140625	6	17	0	4	2	0	8	2	0	3	1	3	1	1	1	1	5	2169	8562	0	1899	1898	0	4730	899	0	967	300	2427	200	1531	233	2133	602	361.5	503.647	0	474.75
EB07	novice	29	female	left	video_5_revision	66081	14	12	0.857143	2	0.142857	1	2	0	0	3	0	4	0	0	0	0	1	1	0	0	0	0	499	1532	0	0	1132	0	4562	0	0	0	0	399	0	0	0	0	368	499	766	0	0
EB07	novice	29	female	left	video_6_valve	95091	72	64	0.888889	8	0.111111	1	6	2	1	18	2	6	1	3	3	4	10	5	0	1	0	1	366	3902	666	367	7260	733	3665	233	967	1565	2205	8894	0	434	0	866	1967	366	650.333	333	367
EB29	novice	28	female	right	video_1_delivrance	65846	113	104	0.920354	9	0.079646	3	12	10	5	10	9	0	0	2	9	13	15	1	5	1	5	4	968	4633	6690	2536	2562	5827	0	0	1497	3388	5458	9478	1565	167	1671	2691	733	322.667	386.083	669	507.2
EB29	novice	28	female	right	video_2_diagnostic	51394	76	69	0.907895	7	0.0921053	8	7	6	5	1	10	0	0	1	6	8	10	0	1	0	2	4	3123	2656	5726	5562	200	5796	0	0	866	1731	2397	8294	266	0	399	1796	0	390.375	379.429	954.333	1112.4
EB29	novice	28	female	right	video_3_anesthesiste	104251	161	150	0.931677	11	0.068323	3	29	9	9	7	14	2	2	3	7	26	25	1	3	0	1	9	932	17846	6262	3856	4799	8759	367	933	639	3629	12788	12323	662	0	400	3533	166	310.667	615.379	695.778	428.444
EB29	novice	28	female	right	video_4_hemocue	90759	142	134	0.943662	8	0.056338	9	18	6	8	2	8	11	7	2	8	16	25	4	3	0	4	3	4429	9586	3993	2811	567	6859	8156	2631	364	3658	4592	17790	1067	0	1663	1266	1128	492.111	532.556	665.5	351.375
EB29	novice	28	female	right	video_5_revision	66114	107	100	0.934579	7	0.0654206	4	6	5	7	3	11	2	3	2	7	19	22	0	2	1	1	5	1233	3231	2832	2659	863	8996	401	1832	668	2702	11888	12023	466	233	167	1228	0	308.25	538.5	566.4	379.857
EB29	novice	28	female	right	video_6_valve	94958	163	152	0.932515	11	0.0674847	10	17	4	6	2	16	5	3	8	20	20	32	0	3	0	2	4	2727	7263	1994	4727	333	11458	2465	1800	3229	7561	6927	16246	833	0	367	2293	0	272.7	427.235	498.5	787.833
EL05	expert	42	male	right	video_1_delivrance	65847	100	93	0.93	7	0.07	7	13	14	3	4	3	3	1	10	5	5	9	4	4	2	4	2	2123	5460	10784	2463	893	1031	858	1832	3930	3163	1696	9494	1294	536	1766	765	830	303.286	420	770.286	821
EL05	expert	42	male	right	video_2_diagnostic	51359	73	70	0.958904	3	0.0410959	8	5	6	6	3	1	5	0	2	3	8	13	3	4	0	0	3	2134	2461	6129	5266	801	268	2132	0	2598	1099	3329	8559	2260	0	0	1665	536	266.75	492.2	1021.5	877.667
EL05	expert	42	male	right	video_3_anesthesiste	104251	165	153	0.927273	12	0.0727273	3	18	18	4	10	6	15	0	4	9	16	37	6	1	2	3	1	1479	9023	13549	1897	4297	1430	11124	0	1031	2197	6395	17684	399	430	833	166	1271	493	501.278	752.722	474.25
EL05	expert	42	male	right	video_4_hemocue	90727	156	144	0.923077	12	0.0769231	14	11	8	7	7	3	24	1	7	5	5	25	11	7	3	3	3	5099	9891	7499	3365	2820	1532	7717	1765	2459	1431	1833	11406	2927	832	1031	798	4266	364.214	899.182	937.375	480.714
EL05	expert	42	male	right	video_5_revision	66149	110	99	0.9	11	0.1	2	5	3	8	3	2	4	0	3	2	18	27	9	2	1	5	5	500	2664	2597	4329	699	534	1027	0	667	401	7623	14653	632	366	1834	5199	1898	250	532.8	865.667	541.125
EL05	expert	42	male	right	video_6_valve	94922	167	163	0.976048	4	0.0239521	3	5	2	4	8	8	4	0	13	19	9	49	23	4	4	5	3	700	2532	5363	1732	2259	2523	1199	0	6161	6529	2395	23987	1628	861	1100	967	11898	233.333	506.4	2681.5	433
FD23	novice	25	male	right	video_1_delivrance	65848	128	111	0.867188	17	0.132812	8	9	17	11	1	8	2	2	7	9	9	9	1	6	4	6	2	2499	3997	7797	5195	167	2758	632	1033	2097	3732	4898	6861	2632	898	4458	630	333	312.375	444.111	458.647	472.273
FD23	novice	25	male	right	video_2_diagnostic	51326	93	87	0.935484	6	0.0645161	5	10	5	7	2	9	1	3	3	4	5	8	3	10	2	10	0	1961	2631	2332	3733	533	4563	167	1594	1101	3061	2926	6794	3402	766	5397	0	965	392.2	263.1	466.4	533.286
FD23	novice	25	male	right	video_3_anesthesiste	104250	166	138	0.831325	28	0.168675	3	25	9	12	5	10	5	0	1	6	20	10	3	15	3	9	2	900	10022	5064	4134	5997	4267	2098	0	366	2931	17729	10217	6861	1200	3432	666	496	300	400.88	562.667	344.5
FD23	novice	25	male	right	video_4_hemocue	90760	127	111	0.874016	16	0.125984	9	18	8	10	5	5	7	0	2	2	15	16	2	4	5	2	1	3601	9627	5226	4530	1630	2293	4556	0	467	1799	5997	15892	5728	5534	733	267	2063	400.111	534.833	653.25	453
FD23	novice	25	male	right	video_5_revision	66114	108	88	0.814815	20	0.185185	0	12	1	10	3	7	2	0	3	6	19	10	3	1	0	4	7	0	5865	267	4298	665	2665	866	0	1430	3328	9686	8724	167	0	1201	4497	1000	0	488.75	267	429.8
FD23	novice	25	male	right	video_6_valve	94959	106	91	0.858491	15	0.141509	5	7	5	5	3	8	2	0	2	9	6	18	4	4	3	6	4	2566	3623	2633	3364	1264	4597	1366	0	766	7826	4192	20386	1002	899	2996	1231	1732	513.2	517.571	526.6	672.8
HK11	novice	27	male	right	video_1_delivrance	65848	111	95	0.855856	16	0.144144	10	10	5	1	1	5	4	4	3	9	11	7	0	5	0	7	13	6217	5703	3297	667	1066	1829	1201	2367	1500	3899	3959	6791	3862	0	2952	5234	0	621.7	570.3	659.4	667
HK11	novice	27	male	right	video_2_diagnostic	51325	75	64	0.853333	11	0.146667	8	10	4	0	1	5	2	1	1	7	4	8	0	6	0	1	6	5197	3865	3396	0	400	1398	1365	500	599	3234	2698	11392	2764	0	500	2528	0	649.625	386.5	849	0
HK11	novice	27	male	right	video_3_anesthesiste	104217	181	137	0.756906	44	0.243094	20	20	4	0	1	10	7	1	5	6	19	15	1	9	0	5	14	8163	10015	4861	0	166	4196	2699	364	1468	3700	13133	8424	4897	0	1333	4226	467	408.15	500.75	1215.25	0
HK11	novice	27	male	right	video_4_hemocue	90761	137	120	0.875912	17	0.124088	17	10	12	0	3	6	8	1	4	6	7	14	1	14	0	3	14	9398	5403	10258	0	1897	2370	4431	233	866	3427	5458	10494	7691	0	731	5090	267	552.824	540.3	854.833	0
HK11	novice	27	male	right	video_5_revision	66114	84	62	0.738095	22	0.261905	2	2	4	4	3	5	2	0	0	3	5	11	1	9	0	3	8	599	566	5397	3032	566	2732	898	0	0	1536	2200	7196	5263	0	1000	2364	200	299.5	283	1349.25	758
HK11	novice	27	male	right	video_6_valve	94957	144	118	0.819444	26	0.180556	6	5	15	3	2	4	4	0	5	18	8	29	0	3	1	7	8	2433	1469	7102	1532	1299	864	2531	0	3131	11398	3498	21548	2238	200	1733	3735	0	405.5	293.8	473.467	510.667
IT22	expert	33	male	right	video_1_delivrance	65850	103	89	0.864078	14	0.135922	2	20	8	7	5	7	0	0	2	12	4	7	0	4	0	6	5	465	8833	8654	5165	1302	3530	0	0	1168	6166	832	4664	998	0	1862	1201	0	232.5	441.65	1081.75	737.857
IT22	expert	33	male	right	video_2_diagnostic	51389	86	62	0.72093	24	0.27907	5	8	3	4	4	2	1	0	1	10	0	10	2	2	0	2	8	1898	2462	2696	1039	1299	767	166	0	400	4100	0	9395	932	0	430	3565	1066	379.6	307.75	898.667	259.75
IT22	expert	33	male	right	video_3_anesthesiste	104216	155	131	0.845161	24	0.154839	8	24	9	11	6	13	1	2	2	4	8	9	1	3	0	10	20	2826	14756	10892	4326	1701	4402	166	399	532	7128	3160	5902	501	0	2736	7957	400	353.25	614.833	1210.22	393.273
IT22	expert	33	male	right	video_4_hemocue	90728	134	110	0.820896	24	0.179104	10	14	11	13	4	7	1	2	1	1	9	5	4	8	0	6	14	6395	9561	9725	9693	1299	5259	200	1863	266	599	2363	3163	3161	0	1798	7160	899	639.5	682.929	884.091	745.615
IT22	expert	33	male	right	video_5_revision	66080	99	89	0.89899	10	0.10101	1	2	3	6	7	8	5	0	1	7	11	11	5	3	1	5	13	799	999	9524	3048	2694	3798	1299	0	333	3431	4859	6223	764	200	1832	5092	3163	799	499.5	3174.67	508
IT22	expert	33	male	right	video_6_valve	94957	152	141	0.927632	11	0.0723684	3	8	8	10	3	11	1	0	6	17	11	18	19	7	0	9	10	868	5367	6368	4559	1100	5165	700	0	2366	7460	3995	9529	1870	0	2234	2962	11756	289.333	670.875	796	455.9
JM08	expert	45	male	right	video_1_delivrance	65848	96	88	0.916667	8	0.0833333	7	8	6	8	3	7	4	0	5	8	7	11	1	2	1	2	8	4997	3363	3997	5757	634	6027	3257	0	4140	2728	2665	8267	1398	199	1201	2530	200	713.857	420.375	666.167	719.625
JM08	expert	45	male	right	video_2_diagnostic	51392	59	52	0.881356	7	0.118644	2	2	7	3	0	6	1	0	1	5	3	14	1	1	0	2	4	1259	1465	7997	1664	0	4227	166	0	799	2697	1528	13623	999	0	533	1833	367	629.5	732.5	1142.43	554.667
JM08	expert	45	male	right	video_3_anesthesiste	104217	118	112	0.949153	6	0.0508475	2	14	6	13	3	7	5	0	1	4	17	20	0	5	0	4	11	400	11040	4163	13554	1565	6597	4193	0	266	1600	7291	18364	2829	0	2631	6448	0	200	788.571	693.833	1042.62
JM08	expert	45	male	right	video_4_hemocue	85699	106	93	0.877358	13	0.122642	11	8	5	6	2	4	11	0	3	3	5	24	0	4	0	3	4	7563	5929	4596	4757	673	5470	8782	0	834	1905	2396	12684	2266	0	2301	3030	0	687.545	741.125	919.2	792.833
JM08	expert	45	male	right	video_5_revision	0	0	0		0		NA	NA	NA	NA	NA	NA	NA	NA	NA	NA	NA	NA	NA	NA	NA	NA	NA	NA	NA	NA	NA	NA	NA	NA	NA	NA	NA	NA	NA	NA	NA	NA	NA	NA	NA	NA	NA	NA
JM08	expert	45	male	right	video_6_valve	0	0	0		0		NA	NA	NA	NA	NA	NA	NA	NA	NA	NA	NA	NA	NA	NA	NA	NA	NA	NA	NA	NA	NA	NA	NA	NA	NA	NA	NA	NA	NA	NA	NA	NA	NA	NA	NA	NA	NA	NA
LG28	novice	26	male	right	video_1_delivrance	65848	116	111	0.956897	5	0.0431034	6	11	5	8	3	3	16	0	2	8	11	18	6	2	0	7	5	1831	4007	4493	4140	717	899	9800	0	666	2098	4041	8037	333	0	2558	2589	1750	305.167	364.273	898.6	517.5
LG28	novice	26	male	right	video_2_diagnostic	51360	80	78	0.975	2	0.025	4	8	3	4	2	2	0	0	6	7	7	23	2	4	2	2	2	2699	3229	3865	2132	480	667	0	0	2967	2044	2199	18363	1132	499	434	499	400	674.75	403.625	1288.33	533
LG28	novice	26	male	right	video_3_anesthesiste	104216	161	159	0.987578	2	0.0124224	8	36	10	13	2	7	15	0	3	1	16	30	5	4	2	3	4	2773	19057	4025	4959	1200	3853	8892	0	1965	213	7164	22295	1098	365	957	1923	1259	346.625	529.361	402.5	381.462
LG28	novice	26	male	right	video_4_hemocue	90728	147	134	0.911565	13	0.0884354	19	24	3	6	1	4	22	0	3	2	8	26	2	1	2	4	7	9662	11061	1380	2302	433	2270	8920	0	755	764	3067	13808	267	1474	1461	3759	467	508.526	460.875	460	383.667
LG28	novice	26	male	right	video_5_revision	66147	96	87	0.90625	9	0.09375	6	8	4	7	0	6	7	1	4	3	19	14	1	3	1	3	0	2628	2336	1337	4695	0	4359	2815	266	1431	1432	12186	15342	1435	231	520	0	191	438	292	334.25	670.714
LG28	novice	26	male	right	video_6_valve	94957	147	137	0.931973	10	0.0680272	9	18	8	6	3	1	13	0	8	16	8	42	0	0	1	0	4	4296	6936	4563	4461	641	999	5018	0	4405	5593	2295	28286	0	232	0	2456	0	477.333	385.333	570.375	743.5
LH04	novice	27	male	right	video_1_delivrance	65880	93	91	0.978495	2	0.0215054	4	11	18	9	0	10	4	0	6	7	2	12	0	3	0	2	3	2097	4064	9767	3767	0	5979	1637	0	2732	2333	1533	8402	734	0	896	1364	0	524.25	369.455	542.611	418.556
LH04	novice	27	male	right	video_2_diagnostic	51361	72	69	0.958333	3	0.0416667	2	4	11	7	0	7	5	2	3	4	4	9	0	2	3	3	3	400	1134	7529	4838	0	5065	2164	931	999	766	1301	4734	966	565	601	1999	0	200	283.5	684.455	691.143
LH04	novice	27	male	right	video_3_anesthesiste	104216	155	136	0.877419	19	0.122581	15	13	10	16	2	11	12	0	8	3	10	20	4	0	1	6	5	4625	4335	5997	6418	465	6891	6128	0	2461	1367	3800	7199	0	201	2297	1798	1799	308.333	333.462	599.7	401.125
LH04	novice	27	male	right	video_4_hemocue	90760	121	109	0.900826	12	0.0991736	17	13	12	11	3	12	15	0	5	2	3	6	2	2	0	6	0	5548	3559	6597	7597	907	8461	8057	0	2933	1371	2398	5494	332	0	7560	0	901	326.353	273.769	549.75	690.636
LH04	novice	27	male	right	video_5_revision	63050	74	69	0.932432	5	0.0675676	6	4	9	7	0	5	4	0	2	2	16	9	1	0	0	2	2	1464	2630	4293	3898	0	3498	2730	0	933	734	10524	7793	0	0	1399	601	167	244	657.5	477	556.857
LH04	novice	27	male	right	video_6_valve	0	0	0		0		NA	NA	NA	NA	NA	NA	NA	NA	NA	NA	NA	NA	NA	NA	NA	NA	NA	NA	NA	NA	NA	NA	NA	NA	NA	NA	NA	NA	NA	NA	NA	NA	NA	NA	NA	NA	NA	NA
LM19	expert	37	female	right	video_1_delivrance	65848	115	106	0.921739	9	0.0782609	9	11	15	6	6	6	3	0	6	6	12	11	4	3	0	3	5	3084	4567	12053	1928	1567	1732	931	0	1434	3398	5230	9460	665	0	1098	2331	867	342.667	415.182	803.533	321.333
LM19	expert	37	female	right	video_2_diagnostic	51361	92	86	0.934783	6	0.0652174	8	5	11	7	0	4	0	0	2	5	6	13	3	7	0	6	9	4632	2666	7692	2499	0	1133	0	0	966	2199	2937	7428	2467	0	1668	4864	533	579	533.2	699.273	357
LM19	expert	37	female	right	video_3_anesthesiste	104215	180	164	0.911111	16	0.0888889	20	25	7	6	5	7	12	0	3	3	31	22	2	4	1	7	9	12257	18151	10422	2431	1171	3062	3218	0	766	761	13166	8852	1001	166	1466	4799	565	612.85	726.04	1488.86	405.167
LM19	expert	37	female	right	video_4_hemocue	90760	161	155	0.962733	6	0.0372671	15	21	20	8	4	4	12	0	2	3	19	26	3	5	1	5	7	10460	10325	13796	3831	899	868	6927	0	832	929	6656	11058	1095	166	1132	5766	900	697.333	491.667	689.8	478.875
LM19	expert	37	female	right	video_5_revision	66114	103	96	0.932039	7	0.0679612	3	5	11	11	2	5	3	1	6	1	13	21	0	3	1	3	7	700	1297	7559	3796	600	2564	1320	667	1465	2165	9563	12960	798	299	600	6195	0	233.333	259.4	687.182	345.091
LM19	expert	37	female	right	video_6_valve	94861	158	155	0.981013	3	0.0189873	5	9	12	20	10	13	5	0	7	8	17	23	3	8	0	7	8	1898	2392	9289	9364	2761	6295	2505	0	1798	2598	7397	22273	1736	0	1763	8858	634	379.6	265.778	774.083	468.2
LT24	expert	34	female	right	video_1_delivrance	65850	130	117	0.9	13	0.1	15	15	23	10	3	0	7	1	9	2	11	15	1	2	0	1	2	5526	5629	10382	3527	969	0	1799	466	3996	1431	3700	7862	566	0	202	499	198	368.4	375.267	451.391	352.7
LT24	expert	34	female	right	video_2_diagnostic	51390	86	81	0.94186	5	0.0581395	4	5	15	10	3	5	0	0	6	1	9	15	2	1	0	1	4	1499	1168	9232	5968	764	1965	0	0	2834	200	3727	9138	299	0	397	2531	365	374.75	233.6	615.467	596.8
LT24	expert	34	female	right	video_3_anesthesiste	104184	185	178	0.962162	7	0.0378378	12	35	24	16	4	5	3	0	5	2	25	32	3	5	0	2	5	5003	19046	13550	6262	1168	2165	966	0	1365	599	12938	18120	834	0	535	1633	734	416.917	544.171	564.583	391.375
LT24	expert	34	female	right	video_4_hemocue	90760	164	146	0.890244	18	0.109756	11	23	14	17	7	8	12	2	7	5	14	12	0	7	1	3	3	6254	8520	7229	7892	1599	5028	4167	767	1796	1598	6128	4937	1997	167	1299	1964	0	568.545	370.435	516.357	464.235
LT24	expert	34	female	right	video_5_revision	66114	96	61	0.635417	35	0.364583	1	5	7	9	3	8	2	2	3	1	3	3	1	4	0	8	1	334	1535	2763	2760	1133	2965	398	665	1028	267	1899	2000	1134	0	3098	267	367	334	307	394.714	306.667
LT24	expert	34	female	right	video_6_valve	94959	150	130	0.866667	20	0.133333	3	13	7	10	11	13	1	0	5	1	8	11	12	12	2	18	3	1033	5728	3030	4226	4533	5294	599	0	1433	167	2856	6233	4758	795	8685	1365	4835	344.333	440.615	432.857	422.6
LV12	expert	56	male	right	video_1_delivrance	65914	88	85	0.965909	3	0.0340909	3	6	8	4	4	6	0	0	2	11	9	17	3	3	1	5	3	967	2697	6228	5161	803	2168	0	0	1533	4558	3326	15817	734	233	1600	1032	836	322.333	449.5	778.5	1290.25
LV12	expert	56	male	right	video_2_diagnostic	51394	74	71	0.959459	3	0.0405405	7	6	4	8	1	6	1	0	4	6	9	15	1	0	1	2	0	2399	2265	2496	5501	233	1898	267	0	2566	2033	2490	12552	0	266	866	0	233	342.714	377.5	624	687.625
LV12	expert	56	male	right	video_3_anesthesiste	74106	112	106	0.946429	6	0.0535714	3	9	4	8	4	14	4	0	3	2	16	18	5	3	2	5	6	668	3662	3463	2797	965	5802	965	0	933	731	7201	7656	600	533	1400	2396	1630	222.667	406.889	865.75	349.625
LV12	expert	56	male	right	video_4_hemocue	0	0	0		0		NA	NA	NA	NA	NA	NA	NA	NA	NA	NA	NA	NA	NA	NA	NA	NA	NA	NA	NA	NA	NA	NA	NA	NA	NA	NA	NA	NA	NA	NA	NA	NA	NA	NA	NA	NA	NA	NA
LV12	expert	56	male	right	video_5_revision	0	0	0		0		NA	NA	NA	NA	NA	NA	NA	NA	NA	NA	NA	NA	NA	NA	NA	NA	NA	NA	NA	NA	NA	NA	NA	NA	NA	NA	NA	NA	NA	NA	NA	NA	NA	NA	NA	NA	NA	NA
LV12	expert	56	male	right	video_6_valve	0	0	0		0		NA	NA	NA	NA	NA	NA	NA	NA	NA	NA	NA	NA	NA	NA	NA	NA	NA	NA	NA	NA	NA	NA	NA	NA	NA	NA	NA	NA	NA	NA	NA	NA	NA	NA	NA	NA	NA	NA
MB30	novice	27	female	right	video_1_delivrance	65848	114	108	0.947368	6	0.0526316	3	14	6	9	1	5	11	2	3	8	15	17	0	5	2	2	5	699	6426	3667	6197	167	1260	5131	632	2029	2600	4561	8397	1630	498	533	3263	0	233	459	611.167	688.556
MB30	novice	27	female	right	video_2_diagnostic	51359	88	79	0.897727	9	0.102273	6	6	5	7	1	2	2	0	1	7	8	17	7	1	0	1	8	2035	2796	3165	2134	300	693	332	0	1765	2103	3122	9061	234	0	232	2994	2025	339.167	466	633	304.857
MB30	novice	27	female	right	video_3_anesthesiste	104217	167	151	0.904192	16	0.0958084	8	27	7	12	2	3	8	1	1	6	21	31	3	3	0	7	11	2632	12412	4768	4227	467	1099	3169	266	833	1390	12602	15821	798	0	1931	2927	725	329	459.704	681.143	352.25
MB30	novice	27	female	right	video_4_hemocue	90762	125	117	0.936	8	0.064	10	14	5	5	1	3	7	1	8	10	20	21	0	1	0	2	9	2427	4890	3429	1863	167	765	6927	166	2862	3196	9806	20574	499	0	500	2992	0	242.7	349.286	685.8	372.6
MB30	novice	27	female	right	video_5_revision	66113	100	73	0.73	27	0.27	3	4	6	4	1	1	3	0	0	2	16	10	2	5	1	6	9	632	966	3361	1326	300	167	1065	0	0	899	9895	4258	1750	163	1897	3258	531	210.667	241.5	560.167	331.5
MB30	novice	27	female	right	video_6_valve	94924	45	32	0.711111	13	0.288889	3	2	1	0	1	5	1	0	0	10	0	2	1	2	0	1	3	2899	967	266	0	300	1625	200	0	0	10660	0	333	469	0	334	3263	166	966.333	483.5	266	0
MF14	novice	27	female	right	video_1_delivrance	65815	117	103	0.880342	14	0.119658	6	5	9	11	9	11	5	2	3	3	5	3	2	7	0	9	13	2133	1729	5697	6589	2263	5451	1331	868	1235	797	1864	3961	1732	0	2427	8991	666	355.5	345.8	633	599
MF14	novice	27	female	right	video_2_diagnostic	51359	95	77	0.810526	18	0.189474	3	1	14	5	1	9	0	0	3	5	4	5	1	7	1	5	13	999	566	5188	2397	167	3463	0	0	1199	1597	1333	1997	3730	1332	1566	5027	333	333	566	370.571	479.4
MF14	novice	27	female	right	video_3_anesthesiste	104217	197	166	0.84264	31	0.15736	4	12	18	18	3	22	0	1	4	4	18	8	3	13	0	9	29	2865	4930	11051	7790	700	7727	0	266	1133	1569	6284	3729	4798	0	2589	12516	599	716.25	410.833	613.944	432.778
MF14	novice	27	female	right	video_4_hemocue	90727	178	145	0.814607	33	0.185393	5	17	18	14	7	12	5	0	2	3	13	8	1	4	0	9	27	2234	5291	7826	6428	1530	4495	2400	0	498	731	5118	3196	1465	0	2430	12557	267	446.8	311.235	434.778	459.143
MF14	novice	27	female	right	video_5_revision	66114	115	102	0.886957	13	0.113043	2	6	10	13	4	23	1	2	3	1	10	3	0	5	0	3	16	533	1898	4536	7068	1231	12792	200	1066	1096	433	3261	1266	2130	0	1366	6627	0	266.5	316.333	453.6	543.692
MF14	novice	27	female	right	video_6_valve	94957	173	151	0.872832	22	0.127168	0	1	10	16	6	21	1	0	2	10	10	9	8	9	1	12	35	0	397	3773	8448	2233	8159	565	0	565	2672	3623	3794	3433	400	4697	16492	4629	0	397	377.3	528
MJ20	expert	39	male	right	video_1_delivrance	65850	115	102	0.886957	13	0.113043	9	10	9	5	6	9	2	0	6	3	10	13	3	7	0	7	3	5859	3700	7292	3065	2164	4165	466	0	2633	562	4965	9163	1666	0	2032	1299	631	651	370	810.222	613
MJ20	expert	39	male	right	video_2_diagnostic	51357	78	75	0.961538	3	0.0384615	12	7	15	7	1	8	1	1	1	1	0	11	1	1	0	2	6	6466	2499	9325	2298	299	2898	167	1365	266	966	0	11724	162	0	633	4500	166	538.833	357	621.667	328.286
MJ20	expert	39	male	right	video_3_anesthesiste	104217	188	171	0.909574	17	0.0904255	8	14	18	12	7	20	7	3	6	11	11	29	1	8	0	5	11	3130	8764	15681	3765	2159	7358	1598	3597	1563	5492	9557	12964	1641	0	1463	5130	266	391.25	626	871.167	313.75
MJ20	expert	39	male	right	video_4_hemocue	90727	120	115	0.958333	5	0.0416667	12	10	14	10	6	19	14	3	1	3	2	12	0	3	0	1	5	9495	6234	8701	3834	2796	16956	10995	2231	299	3026	2462	8149	533	0	330	1631	0	791.25	623.4	621.5	383.4
MJ20	expert	39	male	right	video_5_revision	66115	105	102	0.971429	3	0.0285714	8	4	10	9	5	15	3	1	2	1	15	11	0	2	0	4	12	2133	998	4268	4930	1499	6719	833	200	662	1166	13459	10355	430	0	828	6458	0	266.625	249.5	426.8	547.778
MJ20	expert	39	male	right	video_6_valve	94958	165	158	0.957576	7	0.0424242	14	15	7	9	11	25	9	1	7	9	9	24	1	3	0	6	8	8163	7219	3602	5092	2895	14022	3497	1199	2031	4456	3739	17655	606	0	1297	3206	433	583.071	481.267	514.571	565.778
MK26	novice	26	female	left	video_1_delivrance
MK26	novice	26	female	left	video_2_diagnostic
MK26	novice	26	female	left	video_3_anesthesiste
MK26	novice	26	female	left	video_4_hemocue
MK36	novice	26	female	left	video_5_revision
MK36	novice	26	female	left	video_6_valve
OS17	novice	26	male	right	video_1_delivrance	65849	88	71	0.8068	17	0.1932	5	11	6	4	0	3	2	1	5	2	3	9	0	5	0	5	10	3432	5831	8725	2965	0	3728	1433	799	3196	2264	1437	5056	2398	0	2367	6264	0	686.4	530.091	1454.17	741.25
OS17	novice	26	male	right	video_2_diagnostic	51324	83	69	0.831325	14	0.168675	9	14	6	2	0	5	0	0	1	5	3	10	0	4	0	4	6	4963	4261	9054	1500	0	4793	0	0	200	1528	3565	6060	1368	0	1099	2934	0	551.444	304.357	1509	750
OS17	novice	26	male	right	video_3_anesthesiste	104250	150	125	0.833333	25	0.166667	4	18	19	3	2	15	0	3	0	3	15	6	2	14	0	10	11	1064	11157	16655	1698	1464	14993	0	1438	0	1127	5233	7057	9390	0	2527	5631	366	266	619.833	876.579	566
OS17	novice	26	male	right	video_4_hemocue	90728	118	101	0.855932	17	0.144068	6	11	18	5	2	15	6	1	2	4	3	7	0	7	1	8	5	4495	5164	13790	6628	602	21654	3560	667	500	1064	597	5066	2664	167	3030	2500	0	749.167	469.455	766.111	1325.6
OS17	novice	26	male	right	video_5_revision	66114	78	69	0.884615	9	0.115385	1	5	8	5	5	8	3	0	1	1	11	8	2	5	0	1	5	266	1705	3326	3598	2624	6727	735	0	267	200	6157	3153	1965	0	500	2475	367	266	341	415.75	719.6
OS17	novice	26	male	right	video_6_valve	94957	110	100	0.909091	10	0.0909091	5	13	12	4	7	10	2	2	2	7	7	14	0	1	0	0	14	1797	5497	10389	6132	4629	8088	632	899	899	3631	1665	7559	166	0	0	5800	0	359.4	422.846	865.75	1533
RD06	expert	38	male	right	video_1_delivrance	65849	83	78	0.939759	5	0.060241	10	8	9	5	0	6	4	1	7	2	11	6	1	1	0	2	5	3566	3497	6061	2294	0	5328	2529	337	2270	1072	4797	3832	433	0	1832	4395	465	356.6	437.125	673.444	458.8
RD06	expert	38	male	right	video_2_diagnostic	51391	55	48	0.872727	7	0.127273	6	5	10	3	0	5	0	0	0	2	7	4	0	0	0	2	4	2033	1164	13488	1404	0	3663	0	0	0	569	2362	3792	0	0	998	3666	0	338.833	232.8	1348.8	468
RD06	expert	38	male	right	video_3_anesthesiste	104217	161	149	0.925466	12	0.0745342	9	21	13	4	1	10	10	2	7	6	28	20	1	2	0	4	11	3829	7593	9051	1291	265	5948	5109	732	1901	2438	11520	8956	832	0	2531	6535	634	425.444	361.571	696.231	322.75
RD06	expert	38	male	right	video_4_hemocue	90760	140	127	0.907143	13	0.0928571	4	15	8	3	4	5	18	3	6	8	22	20	1	1	2	2	5	1802	7086	10727	900	2729	3494	7165	1065	1863	2294	8255	13492	766	666	401	1962	500	450.5	472.4	1340.88	300
RD06	expert	38	male	right	video_5_revision	66014	79	67	0.848101	12	0.151899	3	3	2	0	2	7	2	0	1	7	21	12	0	1	0	0	6	1332	998	2298	0	401	7628	666	0	636	4429	10545	5358	667	0	0	2630	0	444	332.667	1149	0
RD06	expert	38	male	right	video_6_valve	95060	117	107	0.91453	10	0.0854701	0	6	6	2	4	11	1	0	7	31	14	9	4	1	1	2	8	0	2066	4656	900	1802	9492	398	0	2164	13223	7259	4363	200	700	635	7893	3030	0	344.333	776	450
RG15	novice	26	male	right	video_1_delivrance	65883	106	92	0.867925	14	0.132075	5	16	9	1	3	4	2	0	3	13	13	10	1	3	0	2	7	1365	6225	5633	635	534	1462	500	0	1333	4790	6433	8594	933	0	566	2929	167	273	389.062	625.889	635
RG15	novice	26	male	right	video_2_diagnostic	51390	83	67	0.807229	16	0.192771	9	4	13	2	2	3	1	0	2	3	10	5	0	8	0	1	4	3464	1570	9298	1066	635	729	167	0	433	890	3563	2600	2596	0	335	998	0	384.889	392.5	715.231	533
RG15	novice	26	male	right	video_3_anesthesiste	104216	155	136	0.877419	19	0.122581	5	10	35	8	2	9	1	1	6	9	24	14	1	3	2	3	3	1363	5192	22107	3529	631	3691	167	233	2528	2229	12061	4822	767	733	601	566	167	272.6	519.2	631.629	441.125
RG15	novice	26	male	right	video_4_hemocue	90762	150	135	0.9	15	0.1	8	7	21	4	3	17	11	0	3	10	14	21	3	6	1	4	2	2367	3595	9659	1699	1569	14823	3842	0	699	4260	4628	9691	1932	367	901	501	832	295.875	513.571	459.952	424.75
RG15	novice	26	male	right	video_5_revision	66113	93	78	0.83871	15	0.16129	0	2	12	6	4	15	0	0	2	5	10	17	1	2	0	2	0	0	800	5326	2625	1000	9561	0	0	1133	3293	10090	9822	497	0	433	0	200	0	400	443.833	437.5
RG15	novice	26	male	right	video_6_valve	94958	106	99	0.933962	7	0.0660377	3	4	15	6	1	23	4	0	2	9	9	12	0	3	0	4	4	1059	1499	10299	5498	733	23751	1200	0	1001	3224	4695	12293	930	0	1231	1268	0	353	374.75	686.6	916.333
SL03	expert	44	female	right	video_1_delivrance	65880	79	74	0.936709	5	0.0632911	3	6	8	4	0	3	3	0	4	14	13	6	0	3	0	3	4	1632	1768	6680	2098	0	539	766	0	2262	8302	7380	2645	699	0	974	1129	0	544	294.667	835	524.5
SL03	expert	44	female	right	video_2_diagnostic	51359	75	68	0.906667	7	0.0933333	12	6	8	0	1	0	3	0	1	11	10	14	0	0	0	0	2	4486	1652	4957	0	167	0	900	0	166	2732	2436	7327	0	0	0	533	0	373.833	275.333	619.625	0
SL03	expert	44	female	right	video_3_anesthesiste	104184	153	147	0.960784	6	0.0392157	10	34	12	8	4	3	12	0	5	7	17	23	1	0	0	2	9	2908	13277	8795	2905	835	731	7107	0	972	3436	7003	9570	0	0	365	2864	200	290.8	390.5	732.917	363.125
SL03	expert	44	female	right	video_4_hemocue	90795	148	144	0.972973	4	0.027027	16	18	9	6	4	2	17	0	4	20	10	15	3	2	0	3	15	6649	4899	7405	3667	1143	366	5169	0	1130	6524	3263	5568	799	0	701	7089	733	415.562	272.167	822.778	611.167
SL03	expert	44	female	right	video_5_revision	66113	77	67	0.87013	10	0.12987	1	1	7	7	2	1	3	2	1	9	14	13	0	2	0	1	3	232	333	5596	4897	566	267	1398	608	167	3030	6725	8922	732	0	299	901	0	232	333	799.429	699.571
SL03	expert	44	female	right	video_6_valve	94958	112	100	0.892857	12	0.107143	2	8	5	3	3	4	6	0	4	24	8	17	0	1	1	4	10	1399	3493	3097	1399	1266	1235	2130	0	3398	8393	2760	12886	233	200	732	4042	0	699.5	436.625	619.4	466.333
TF10	expert	58	male	right	video_1_delivrance	65880	116	111	0.956897	5	0.0431034	7	9	0	4	6	6	9	0	7	12	18	18	4	1	2	7	1	3195	4659	0	1163	1298	1729	3465	0	2131	6295	9023	14786	267	634	1964	267	1697	456.429	517.667	0	290.75
TF10	expert	58	male	right	video_2_diagnostic	51393	89	83	0.932584	6	0.0674157	7	13	9	6	0	5	3	1	1	4	9	12	2	4	2	5	0	3798	4761	8356	2999	0	1331	869	1132	266	900	3496	8453	930	431	1002	0	633	542.571	366.231	928.444	499.833
TF10	expert	58	male	right	video_3_anesthesiste	104183	189	175	0.925926	14	0.0740741	3	15	10	15	6	7	16	1	1	9	33	30	4	8	3	6	8	1132	5995	5791	5931	1396	2160	6233	499	434	4233	16015	16203	2196	798	1492	3530	899	377.333	399.667	579.1	395.4
TF10	expert	58	male	right	video_4_hemocue	90762	163	149	0.91411	14	0.0858896	4	15	10	8	4	2	24	2	5	10	15	27	5	3	2	4	9	4095	4316	7191	2159	798	397	8655	800	1596	5095	6192	14448	766	567	998	3429	1134	1023.75	287.733	719.1	269.875
TF10	expert	58	male	right	video_5_revision	66113	107	103	0.962617	4	0.0373832	2	2	5	7	0	2	8	1	3	5	19	33	4	1	3	3	5	931	666	1900	2889	0	502	1998	1068	1200	2962	11130	18170	200	700	765	1472	799	465.5	333	380	412.714
TF10	expert	58	male	right	video_6_valve	94992	135	124	0.918519	11	0.0814815	4	7	12	5	3	5	7	0	13	11	13	29	2	1	2	3	7	1065	2297	12416	4792	693	2102	1858	0	10425	5870	7683	16220	333	665	938	3204	701	266.25	328.143	1034.67	958.4
TG27	novice	30	male	right	video_1_delivrance	65848	88	73	0.829545	15	0.170455	10	10	7	7	2	1	2	2	3	2	10	11	2	1	0	1	2	4502	6416	8263	5265	498	334	598	666	1167	799	5417	5395	266	0	267	733	631	450.2	641.6	1180.43	752.143
TG27	novice	30	male	right	video_2_diagnostic	51392	68	62	0.911765	6	0.0882353	3	3	6	2	2	4	0	0	5	1	14	13	3	2	0	2	2	1698	1061	6796	633	768	4064	0	0	4695	233	7219	11215	1064	0	567	1133	882	566	353.667	1132.67	316.5
TG27	novice	30	male	right	video_3_anesthesiste	104216	160	143	0.89375	17	0.10625	6	24	9	13	6	13	3	0	2	2	26	21	4	1	0	4	9	3563	13319	8184	9257	1535	5600	2497	0	400	1451	12903	14960	233	0	1297	4463	1098	593.833	554.958	909.333	712.077
TG27	novice	30	male	right	video_4_hemocue	90739	118	114	0.966102	4	0.0338983	2	7	13	9	7	20	3	0	0	1	20	16	2	3	1	2	8	701	3660	12453	11654	2749	7616	1267	0	0	433	9289	19062	868	1433	731	3490	803	350.5	522.857	957.923	1294.89
TG27	novice	30	male	right	video_5_revision	66136	83	73	0.879518	10	0.120482	2	4	7	4	3	9	3	0	6	0	14	11	3	3	0	3	1	533	1998	4384	5199	1529	3430	1733	0	2822	0	12692	12086	766	0	730	266	767	266.5	499.5	626.286	1299.75
TG27	novice	30	male	right	video_6_valve	94925	136	120	0.882353	16	0.117647	5	9	7	16	6	8	5	0	5	9	16	27	2	3	0	1	1	1864	3466	3576	10500	2742	3624	1865	0	3663	5399	8626	23824	1330	0	200	932	438	372.8	385.111	510.857	656.25
TP21	expert	37	male	right	video_1_delivrance	65847	123	117	0.95122	6	0.0487805	10	9	8	9	0	3	12	2	6	11	12	18	2	4	2	7	2	4961	2928	5430	3795	0	1231	4002	566	2465	4527	6465	11724	1365	366	1628	1366	398	496.1	325.333	678.75	421.667
TP21	expert	37	male	right	video_2_diagnostic	51361	75	71	0.946667	4	0.0533333	6	0	14	7	2	0	3	0	2	5	7	18	0	1	1	4	1	1932	0	13760	2463	467	0	802	0	3228	2033	2895	10984	533	267	1232	534	0	322	0	982.857	351.857
TP21	expert	37	male	right	video_3_anesthesiste	104249	195	183	0.938462	12	0.0615385	14	14	23	11	5	6	13	0	17	7	12	42	3	4	0	4	8	5935	6429	12053	3998	4065	2465	7526	0	6735	3231	3363	17845	699	0	733	2529	1666	423.929	459.214	524.043	363.455
TP21	expert	37	male	right	video_4_hemocue	90794	177	160	0.903955	17	0.0960452	13	9	15	17	11	5	17	1	14	6	2	28	7	2	3	5	5	5366	4197	11288	7125	2895	1431	6332	266	4170	2359	600	14550	662	1000	1696	1293	2297	412.769	466.333	752.533	419.118
TP21	expert	37	male	right	video_5_revision	66114	120	114	0.95	6	0.05	5	4	11	14	4	5	11	0	8	5	7	22	4	3	3	2	6	1532	1299	4763	4596	933	1366	3395	0	2098	2132	4230	15253	1136	700	534	2695	1299	306.4	324.75	433	328.286
TP21	expert	37	male	right	video_6_valve	94957	194	176	0.907216	18	0.0927835	13	9	13	19	7	2	12	0	24	21	11	27	6	1	2	5	4	5793	4698	6597	8819	2769	932	4028	0	8807	6794	3866	13954	167	533	1233	867	1333	445.615	522	507.462	464.158
VN01	expert	42	female	right	video_1_delivrance	65848	86	74	0.860465	12	0.139535	14	4	2	3	1	9	11	0	1	4	3	7	1	4	1	4	5	6626	2030	699	967	333	5995	7095	0	399	2261	1229	9062	831	366	2297	3264	799	473.286	507.5	349.5	322.333
VN01	expert	42	female	right	video_2_diagnostic	51293	57	51	0.894737	6	0.105263	8	2	4	2	0	4	5	0	3	5	2	10	0	2	0	1	3	3666	699	4065	568	0	3128	2830	0	1232	2463	762	6163	532	0	233	1353	0	458.25	349.5	1016.25	284
VN01	expert	42	female	right	video_3_anesthesiste	104286	88	75	0.852273	13	0.147727	10	4	1	7	0	7	16	0	4	3	5	8	0	3	0	1	6	4661	1100	899	3562	0	3566	18254	0	2065	1600	4929	3133	999	0	266	3164	0	466.1	275	899	508.857
VN01	expert	42	female	right	video_4_hemocue	90758	102	91	0.892157	11	0.107843	14	3	5	3	6	4	32	0	3	0	0	13	0	3	0	3	2	9762	1465	4896	1099	2768	1366	25176	0	1064	0	0	7390	1930	0	2833	736	0	697.286	488.333	979.2	366.333
VN01	expert	42	female	right	video_5_revision	66114	71	54	0.760563	17	0.239437	4	5	2	1	0	10	20	0	3	0	1	4	0	1	0	3	0	1263	1768	4298	333	0	7392	17917	0	1366	0	533	1365	233	0	899	0	0	315.75	353.6	2149	333
VN01	expert	42	female	right	video_6_valve	94926	104	94	0.903846	10	0.0961538	17	4	4	3	5	5	14	0	13	4	1	9	0	4	1	9	1	10458	1796	2797	2664	1434	4663	8253	0	3733	1032	500	7195	1298	331	6460	166	0	615.176	449	699.25	888
[truncated: 17 more columns]

## Sheet: AOI
Subject: Name	Subject: Category	Subject: Sex	Subject: Handedness	Subject: Age	Trial: Name	Trial: Duration (ms)	Gaze: Fixations (count)	Area Of Interest	Gaze: Number of fixations at AOI	Gaze: Complete fixation time at AOI (ms)	Gaze: Fixation duration mean at AOI	Analyse	Trial: Sequence	Trial: Starting Time (ms)	Trial: ID
AC18	expert	male	left	31	video_1_delivrance	65847	95	anesthequip	5	1463	292.6	1	5	51725	5
AC18	expert	male	left	31	video_2_diagnostic	51326	55	anesthequip	7	7327	1046.71	1	6	117572	6
AC18	expert	male	left	31	video_3_anesthesiste	104250	150	anesthequip	6	1566	261	1	7	168898	7
AC18	expert	male	left	31	video_4_hemocue	90727	117	anesthequip	9	5392	599.111	1	8	273148	8
AC18	expert	male	left	31	video_5_revision	66114	85	anesthequip	2	467	233.5	1	9	363875	9
AC18	expert	male	left	31	video_6_valve	94926	118	anesthequip	14	7829	559.214	1	10	429989	10
AG25	expert	male	right	35	video_1_delivrance	65815	111	anesthequip	12	5557	463.083	1	5	47395	5
AG25	expert	male	right	35	video_2_diagnostic	51360	95	anesthequip	7	2732	390.286	1	6	113210	6
AG25	expert	male	right	35	video_3_anesthesiste	104216	189	anesthequip	15	5064	337.6	1	7	164570	7
AG25	expert	male	right	35	video_4_hemocue	90727	143	anesthequip	16	7466	466.625	1	8	268786	8
AG25	expert	male	right	35	video_5_revision	66114	107	anesthequip	2	700	350	1	9	359513	9
AG25	expert	male	right	35	video_6_valve	94957	153	anesthequip	10	4593	459.3	1	10	425627	10
AM16	expert	female	left	33	video_1_delivrance	65848	137	anesthequip	12	3494	291.167	1	5	47961	5
AM16	expert	female	left	33	video_2_diagnostic	51359	96	anesthequip	8	3392	424	1	6	113809	6
AM16	expert	female	left	33	video_3_anesthesiste	104217	189	anesthequip	9	3135	348.333	1	7	165168	7
AM16	expert	female	left	33	video_4_hemocue	90727	171	anesthequip	8	4096	512	1	8	269385	8
AM16	expert	female	left	33	video_5_revision	66114	99	anesthequip	3	1200	400	1	9	360112	9
AM16	expert	female	left	33	video_6_valve	94991	164	anesthequip	12	4827	402.25	1	10	426226	10
bd02	novice	male	right	28	video_1_delivrance	65848	88	anesthequip	8	2630	328.75	1	5	48926	5
bd02	novice	male	right	28	video_2_diagnostic	51361	80	anesthequip	9	5863	651.444	1	6	114774	6
bd02	novice	male	right	28	video_3_anesthesiste	104219	178	anesthequip	21	8229	391.857	1	7	166135	7
bd02	novice	male	right	28	video_4_hemocue	90760	153	anesthequip	22	10360	470.909	1	8	270354	8
bd02	novice	male	right	28	video_5_revision	66111	97	anesthequip	6	4130	688.333	1	9	361114	9
bd02	novice	male	right	28	video_6_valve	94925	147	anesthequip	12	5306	442.167	1	10	427225	10
CG09	novice	female	right	31	video_1_delivrance	65881	90	anesthequip	5	1957	391.4	1	5	48428	5
CG09	novice	female	right	31	video_2_diagnostic	51359	74	anesthequip	6	2727	454.5	1	6	114309	6
CG09	novice	female	right	31	video_3_anesthesiste	104216	169	anesthequip	8	5334	666.75	1	7	165668	7
CG09	novice	female	right	31	video_4_hemocue	90761	124	anesthequip	14	6528	466.286	1	8	269884	8
CG09	novice	female	right	31	video_5_revision	66114	96	anesthequip	2	600	300	1	9	360645	9
CG09	novice	female	right	31	video_6_valve	94960	135	anesthequip	2	666	333	1	10	426759	10
EB07	novice	female	left	29	video_1_delivrance	65847	105	anesthequip	6	3164	527.333	1	5	47129	5
EB07	novice	female	left	29	video_2_diagnostic	51426	71	anesthequip	5	1497	299.4	1	6	112976	6
EB07	novice	female	left	29	video_3_anesthesiste	104283	129	anesthequip	7	2000	285.714	1	7	164402	7
EB07	novice	female	left	29	video_4_hemocue	90661	64	anesthequip	6	2169	361.5	1	8	268685	8
EB07	novice	female	left	29	video_5_revision	66081	14	anesthequip	1	499	499	0	9	359346	9
EB07	novice	female	left	29	video_6_valve	95091	72	anesthequip	1	366	366	1	10	425427	10
EB29	novice	female	right	28	video_1_delivrance	65846	113	anesthequip	3	968	322.667	1	5	49094	5
EB29	novice	female	right	28	video_2_diagnostic	51394	76	anesthequip	8	3123	390.375	1	6	114940	6
EB29	novice	female	right	28	video_3_anesthesiste	104251	161	anesthequip	3	932	310.667	1	7	166334	7
EB29	novice	female	right	28	video_4_hemocue	90759	142	anesthequip	9	4429	492.111	1	8	270585	8
EB29	novice	female	right	28	video_5_revision	66114	107	anesthequip	4	1233	308.25	1	9	361344	9
EB29	novice	female	right	28	video_6_valve	94958	163	anesthequip	10	2727	272.7	1	10	427458	10
EL05	expert	male	right	42	video_1_delivrance	65847	100	anesthequip	7	2123	303.286	1	5	48794	5
EL05	expert	male	right	42	video_2_diagnostic	51359	73	anesthequip	8	2134	266.75	1	6	114641	6
EL05	expert	male	right	42	video_3_anesthesiste	104251	165	anesthequip	3	1479	493	1	7	166000	7
EL05	expert	male	right	42	video_4_hemocue	90727	156	anesthequip	14	5099	364.214	1	8	270251	8
EL05	expert	male	right	42	video_5_revision	66149	110	anesthequip	2	500	250	1	9	360978	9
EL05	expert	male	right	42	video_6_valve	94922	167	anesthequip	3	700	233.333	1	10	427127	10
FD23	novice	male	right	25	video_1_delivrance	65848	128	anesthequip	8	2499	312.375	1	5	62316	5
FD23	novice	male	right	25	video_2_diagnostic	51326	93	anesthequip	5	1961	392.2	1	6	128164	6
FD23	novice	male	right	25	video_3_anesthesiste	104250	166	anesthequip	3	900	300	1	7	179490	7
FD23	novice	male	right	25	video_4_hemocue	90760	127	anesthequip	9	3601	400.111	1	8	283740	8
FD23	novice	male	right	25	video_5_revision	66114	108	anesthequip	0	0	0	1	9	374500	9
FD23	novice	male	right	25	video_6_valve	94959	106	anesthequip	5	2566	513.2	1	10	440614	10
HK11	novice	male	right	27	video_1_delivrance	65848	111	anesthequip	10	6217	621.7	1	5	53990	5
HK11	novice	male	right	27	video_2_diagnostic	51325	75	anesthequip	8	5197	649.625	1	6	119838	6
HK11	novice	male	right	27	video_3_anesthesiste	104217	181	anesthequip	20	8163	408.15	1	7	171163	7
HK11	novice	male	right	27	video_4_hemocue	90761	137	anesthequip	17	9398	552.824	1	8	275380	8
HK11	novice	male	right	27	video_5_revision	66114	84	anesthequip	2	599	299.5	1	9	366141	9
HK11	novice	male	right	27	video_6_valve	94957	144	anesthequip	6	2433	405.5	1	10	432255	10
IT22	expert	male	right	33	video_1_delivrance	65850	103	anesthequip	2	465	232.5	1	5	47530	5
IT22	expert	male	right	33	video_2_diagnostic	51389	86	anesthequip	5	1898	379.6	1	6	113380	6
IT22	expert	male	right	33	video_3_anesthesiste	104216	155	anesthequip	8	2826	353.25	1	7	164769	7
IT22	expert	male	right	33	video_4_hemocue	90728	134	anesthequip	10	6395	639.5	1	8	268985	8
IT22	expert	male	right	33	video_5_revision	66080	99	anesthequip	1	799	799	1	9	359713	9
IT22	expert	male	right	33	video_6_valve	94957	152	anesthequip	3	868	289.333	1	10	425793	10
JM08	expert	male	right	45	video_1_delivrance	65848	96	anesthequip	7	4997	713.857	1	5	49394	5
JM08	expert	male	right	45	video_2_diagnostic	51392	59	anesthequip	2	1259	629.5	1	6	115242	6
JM08	expert	male	right	45	video_3_anesthesiste	104217	118	anesthequip	2	400	200	1	7	166634	7
JM08	expert	male	right	45	video_4_hemocue	85699	106	anesthequip	11	7563	687.545	1	8	270851	8
JM08	expert	male	right	45	video_5_revision	0	0	anesthequip	NA	NA	NA	0	9	356550	9
JM08	expert	male	right	45	video_6_valve	0	0	anesthequip	NA	NA	NA	0	10	356550	10
LG28	novice	male	right	26	video_1_delivrance	65848	116	anesthequip	6	1831	305.167	1	5	47328	5
LG28	novice	male	right	26	video_2_diagnostic	51360	80	anesthequip	4	2699	674.75	1	6	113176	6
LG28	novice	male	right	26	video_3_anesthesiste	104216	161	anesthequip	8	2773	346.625	1	7	164536	7
LG28	novice	male	right	26	video_4_hemocue	90728	147	anesthequip	19	9662	508.526	1	8	268752	8
LG28	novice	male	right	26	video_5_revision	66147	96	anesthequip	6	2628	438	1	9	359480	9
LG28	novice	male	right	26	video_6_valve	94957	147	anesthequip	9	4296	477.333	1	10	425627	10
LH04	novice	male	right	27	video_1_delivrance	65880	93	anesthequip	4	2097	524.25	1	5	47962	5
LH04	novice	male	right	27	video_2_diagnostic	51361	72	anesthequip	2	400	200	1	6	113842	6
LH04	novice	male	right	27	video_3_anesthesiste	104216	155	anesthequip	15	4625	308.333	1	7	165203	7
LH04	novice	male	right	27	video_4_hemocue	90760	121	anesthequip	17	5548	326.353	1	8	269419	8
LH04	novice	male	right	27	video_5_revision	63050	74	anesthequip	6	1464	244	1	9	360179	9
LH04	novice	male	right	27	video_6_valve	0	0	anesthequip	NA	NA	NA	0	10	423229	10
LM19	expert	female	right	37	video_1_delivrance	65848	115	anesthequip	9	3084	342.667	1	5	46397	5
LM19	expert	female	right	37	video_2_diagnostic	51361	92	anesthequip	8	4632	579	1	6	112245	6
LM19	expert	female	right	37	video_3_anesthesiste	104215	180	anesthequip	20	12257	612.85	1	7	163606	7
LM19	expert	female	right	37	video_4_hemocue	90760	161	anesthequip	15	10460	697.333	1	8	267821	8
LM19	expert	female	right	37	video_5_revision	66114	103	anesthequip	3	700	233.333	1	9	358581	9
LM19	expert	female	right	37	video_6_valve	94861	158	anesthequip	5	1898	379.6	1	10	424695	10
LT24	expert	female	right	34	video_1_delivrance	65850	130	anesthequip	15	5526	368.4	1	5	47195	5
LT24	expert	female	right	34	video_2_diagnostic	51390	86	anesthequip	4	1499	374.75	1	6	113045	6
LT24	expert	female	right	34	video_3_anesthesiste	104184	185	anesthequip	12	5003	416.917	1	7	164435	7
LT24	expert	female	right	34	video_4_hemocue	90760	164	anesthequip	11	6254	568.545	1	8	268619	8
LT24	expert	female	right	34	video_5_revision	66114	96	anesthequip	1	334	334	1	9	359379	9
LT24	expert	female	right	34	video_6_valve	94959	150	anesthequip	3	1033	344.333	1	10	425493	10
LV12	expert	male	right	56	video_1_delivrance	65914	88	anesthequip	3	967	322.333	1	5	50959	5
LV12	expert	male	right	56	video_2_diagnostic	51394	74	anesthequip	7	2399	342.714	1	6	116873	6
LV12	expert	male	right	56	video_3_anesthesiste	74106	112	anesthequip	3	668	222.667	1	7	168267	7
LV12	expert	male	right	56	video_4_hemocue	0	0	anesthequip	NA	NA	NA	0	8	242373	8
LV12	expert	male	right	56	video_5_revision	0	0	anesthequip	NA	NA	NA	0	9	242373	9
LV12	expert	male	right	56	video_6_valve	0	0	anesthequip	NA	NA	NA	0	10	242373	10
MB30	novice	female	right	27	video_1_delivrance	65848	114	anesthequip	3	699	233	1	5	46662	5
MB30	novice	female	right	27	video_2_diagnostic	51359	88	anesthequip	6	2035	339.167	1	6	112510	6
MB30	novice	female	right	27	video_3_anesthesiste	104217	167	anesthequip	8	2632	329	1	7	163869	7
MB30	novice	female	right	27	video_4_hemocue	90762	125	anesthequip	10	2427	242.7	1	8	268086	8
MB30	novice	female	right	27	video_5_revision	66113	100	anesthequip	3	632	210.667	1	9	358848	9
MB30	novice	female	right	27	video_6_valve	94924	45	anesthequip	3	2899	966.333	0	10	424961	10
MF14	novice	female	right	27	video_1_delivrance	65815	117	anesthequip	6	2133	355.5	1	5	46829	5
MF14	novice	female	right	27	video_2_diagnostic	51359	95	anesthequip	3	999	333	1	6	112644	6
MF14	novice	female	right	27	video_3_anesthesiste	104217	197	anesthequip	4	2865	716.25	1	7	164003	7
MF14	novice	female	right	27	video_4_hemocue	90727	178	anesthequip	5	2234	446.8	1	8	268220	8
MF14	novice	female	right	27	video_5_revision	66114	115	anesthequip	2	533	266.5	1	9	358947	9
MF14	novice	female	right	27	video_6_valve	94957	173	anesthequip	0	0	0	1	10	425061	10
MJ20	expert	male	right	39	video_1_delivrance	65850	115	anesthequip	9	5859	651	1	5	64647	5
MJ20	expert	male	right	39	video_2_diagnostic	51357	78	anesthequip	12	6466	538.833	1	6	130497	6
MJ20	expert	male	right	39	video_3_anesthesiste	104217	188	anesthequip	8	3130	391.25	1	7	181854	7
MJ20	expert	male	right	39	video_4_hemocue	90727	120	anesthequip	12	9495	791.25	1	8	286071	8
MJ20	expert	male	right	39	video_5_revision	66115	105	anesthequip	8	2133	266.625	1	9	376798	9
MJ20	expert	male	right	39	video_6_valve	94958	165	anesthequip	14	8163	583.071	1	10	442913	10
MK26	novice	female	left	26	video_1_delivrance	65877	51	anesthequip	4	1133	283.25	0	5	46933	5
MK26	novice	female	left	26	video_2_diagnostic	51361	29	anesthequip	1	1265	1265	0	6	112810	6
MK26	novice	female	left	26	video_3_anesthesiste	100686	39	anesthequip	0	0	0	0	7	164171	7
MK26	novice	female	left	26	video_4_hemocue	0	0	anesthequip	NA	NA	NA	0	8	264857	8
MK26	novice	female	left	26	video_5_revision	0	0	anesthequip	NA	NA	NA	0	9	264857	9
MK26	novice	female	left	26	video_6_valve	0	0	anesthequip	NA	NA	NA	0	10	264857	10
OS17	novice	male	right	26	video_1_delivrance	65849	88	anesthequip	5	3432	686.4	1	5	47462	5
OS17	novice	male	right	26	video_2_diagnostic	51324	83	anesthequip	9	4963	551.444	1	6	113311	6
OS17	novice	male	right	26	video_3_anesthesiste	104250	150	anesthequip	4	1064	266	1	7	164635	7
OS17	novice	male	right	26	video_4_hemocue	90728	118	anesthequip	6	4495	749.167	1	8	268885	8
OS17	novice	male	right	26	video_5_revision	66114	78	anesthequip	1	266	266	1	9	359613	9
OS17	novice	male	right	26	video_6_valve	94957	110	anesthequip	5	1797	359.4	1	10	425727	10
RD06	expert	male	right	38	video_1_delivrance	65849	83	anesthequip	10	3566	356.6	1	5	47696	5
RD06	expert	male	right	38	video_2_diagnostic	51391	55	anesthequip	6	2033	338.833	1	6	113545	6
RD06	expert	male	right	38	video_3_anesthesiste	104217	161	anesthequip	9	3829	425.444	1	7	164936	7
RD06	expert	male	right	38	video_4_hemocue	90760	140	anesthequip	4	1802	450.5	1	8	269153	8
RD06	expert	male	right	38	video_5_revision	66014	79	anesthequip	3	1332	444	1	9	359913	9
RD06	expert	male	right	38	video_6_valve	95060	117	anesthequip	0	0	0	1	10	425927	10
RG15	novice	male	right	26	video_1_delivrance	65883	106	anesthequip	5	1365	273	1	5	47329	5
RG15	novice	male	right	26	video_2_diagnostic	51390	83	anesthequip	9	3464	384.889	1	6	113212	6
RG15	novice	male	right	26	video_3_anesthesiste	104216	155	anesthequip	5	1363	272.6	1	7	164602	7
RG15	novice	male	right	26	video_4_hemocue	90762	150	anesthequip	8	2367	295.875	1	8	268818	8
RG15	novice	male	right	26	video_5_revision	66113	93	anesthequip	0	0	0	1	9	359580	9
RG15	novice	male	right	26	video_6_valve	94958	106	anesthequip	3	1059	353	1	10	425693	10
sl03	expert	female	right	44	video_1_delivrance	65880	79	anesthequip	3	1632	544	1	5	47229	5
sl03	expert	female	right	44	video_2_diagnostic	51359	75	anesthequip	12	4486	373.833	1	6	113109	6
sl03	expert	female	right	44	video_3_anesthesiste	104184	153	anesthequip	10	2908	290.8	1	7	164468	7
sl03	expert	female	right	44	video_4_hemocue	90795	148	anesthequip	16	6649	415.562	1	8	268652	8
sl03	expert	female	right	44	video_5_revision	66113	77	anesthequip	1	232	232	1	9	359447	9
sl03	expert	female	right	44	video_6_valve	94958	112	anesthequip	2	1399	699.5	1	10	425560	10
TF10	expert	male	right	58	video_1_delivrance	65880	116	anesthequip	7	3195	456.429	1	5	48594	5
TF10	expert	male	right	58	video_2_diagnostic	51393	89	anesthequip	7	3798	542.571	1	6	114474	6
TF10	expert	male	right	58	video_3_anesthesiste	104183	189	anesthequip	3	1132	377.333	1	7	165867	7
TF10	expert	male	right	58	video_4_hemocue	90762	163	anesthequip	4	4095	1023.75	1	8	270050	8
TF10	expert	male	right	58	video_5_revision	66113	107	anesthequip	2	931	465.5	1	9	360812	9
TF10	expert	male	right	58	video_6_valve	94992	135	anesthequip	4	1065	266.25	1	10	426925	10
TG27	novice	male	right	30	video_1_delivrance	65848	88	anesthequip	10	4502	450.2	1	5	49260	5
TG27	novice	male	right	30	video_2_diagnostic	51392	68	anesthequip	3	1698	566	1	6	115108	6
TG27	novice	male	right	30	video_3_anesthesiste	104216	160	anesthequip	6	3563	593.833	1	7	166500	7
TG27	novice	male	right	30	video_4_hemocue	90739	118	anesthequip	2	701	350.5	1	8	270716	8
TG27	novice	male	right	30	video_5_revision	66136	83	anesthequip	2	533	266.5	1	9	361455	9
TG27	novice	male	right	30	video_6_valve	94925	136	anesthequip	5	1864	372.8	1	10	427591	10
TP21	expert	male	right	37	video_1_delivrance	65847	123	anesthequip	10	4961	496.1	1	5	48894	5
TP21	expert	male	right	37	video_2_diagnostic	51361	75	anesthequip	6	1932	322	1	6	114741	6
TP21	expert	male	right	37	video_3_anesthesiste	104249	195	anesthequip	14	5935	423.929	1	7	166102	7
TP21	expert	male	right	37	video_4_hemocue	90794	177	anesthequip	13	5366	412.769	1	8	270351	8
TP21	expert	male	right	37	video_5_revision	66114	120	anesthequip	5	1532	306.4	1	9	361145	9
TP21	expert	male	right	37	video_6_valve	94957	194	anesthequip	13	5793	445.615	1	10	427259	10
vn01	expert	female	right	42	video_1_delivrance	65848	86	anesthequip	14	6626	473.286	1	5	56954	5
vn01	expert	female	right	42	video_2_diagnostic	51293	57	anesthequip	8	3666	458.25	1	6	122802	6
vn01	expert	female	right	42	video_3_anesthesiste	104286	88	anesthequip	10	4661	466.1	1	7	174095	7
vn01	expert	female	right	42	video_4_hemocue	90758	102	anesthequip	14	9762	697.286	1	8	278381	8
vn01	expert	female	right	42	video_5_revision	66114	71	anesthequip	4	1263	315.75	1	9	369139	9
vn01	expert	female	right	42	video_6_valve	94926	104	anesthequip	17	10458	615.176	1	10	435253	10
AC18	expert	male	left	31	video_1_delivrance	65847	95	anestnurse	15	7231	482.067	1	5	51725	5
AC18	expert	male	left	31	video_2_diagnostic	51326	55	anestnurse	1	200	200	1	6	117572	6
AC18	expert	male	left	31	video_3_anesthesiste	104250	150	anestnurse	8	8027	1003.38	1	7	168898	7
AC18	expert	male	left	31	video_4_hemocue	90727	117	anestnurse	20	11100	555	1	8	273148	8
AC18	expert	male	left	31	video_5_revision	66114	85	anestnurse	4	2431	607.75	1	9	363875	9
AC18	expert	male	left	31	video_6_valve	94926	118	anestnurse	13	5160	396.923	1	10	429989	10
AG25	expert	male	right	35	video_1_delivrance	65815	111	anestnurse	25	11850	474	1	5	47395	5
AG25	expert	male	right	35	video_2_diagnostic	51360	95	anestnurse	11	3597	327	1	6	113210	6
AG25	expert	male	right	35	video_3_anesthesiste	104216	189	anestnurse	49	20278	413.837	1	7	164570	7
AG25	expert	male	right	35	video_4_hemocue	90727	143	anestnurse	28	14345	512.321	1	8	268786	8
AG25	expert	male	right	35	video_5_revision	66114	107	anestnurse	17	7204	423.765	1	9	359513	9
AG25	expert	male	right	35	video_6_valve	94957	153	anestnurse	17	7661	450.647	1	10	425627	10
AM16	expert	female	left	33	video_1_delivrance	65848	137	anestnurse	23	8653	376.217	1	5	47961	5
AM16	expert	female	left	33	video_2_diagnostic	51359	96	anestnurse	13	3196	245.846	1	6	113809	6
AM16	expert	female	left	33	video_3_anesthesiste	104217	189	anestnurse	30	12476	415.867	1	7	165168	7
AM16	expert	female	left	33	video_4_hemocue	90727	171	anestnurse	26	11216	431.385	1	8	269385	8
AM16	expert	female	left	33	video_5_revision	66114	99	anestnurse	4	1167	291.75	1	9	360112	9
AM16	expert	female	left	33	video_6_valve	94991	164	anestnurse	10	3730	373	1	10	426226	10
bd02	novice	male	right	28	video_1_delivrance	65848	88	anestnurse	21	9061	431.476	1	5	48926	5
bd02	novice	male	right	28	video_2_diagnostic	51361	80	anestnurse	7	2199	314.143	1	6	114774	6
bd02	novice	male	right	28	video_3_anesthesiste	104219	178	anestnurse	28	12399	442.821	1	7	166135	7
bd02	novice	male	right	28	video_4_hemocue	90760	153	anestnurse	24	8232	343	1	8	270354	8
bd02	novice	male	right	28	video_5_revision	66111	97	anestnurse	3	766	255.333	1	9	361114	9
bd02	novice	male	right	28	video_6_valve	94925	147	anestnurse	14	6973	498.071	1	10	427225	10
CG09	novice	female	right	31	video_1_delivrance	65881	90	anestnurse	7	3331	475.857	1	5	48428	5
CG09	novice	female	right	31	video_2_diagnostic	51359	74	anestnurse	4	1230	307.5	1	6	114309	6
CG09	novice	female	right	31	video_3_anesthesiste	104216	169	anestnurse	20	8992	449.6	1	7	165668	7
CG09	novice	female	right	31	video_4_hemocue	90761	124	anestnurse	7	3631	518.714	1	8	269884	8
CG09	novice	female	right	31	video_5_revision	66114	96	anestnurse	3	766	255.333	1	9	360645	9
CG09	novice	female	right	31	video_6_valve	94960	135	anestnurse	7	2562	366	1	10	426759	10
EB07	novice	female	left	29	video_1_delivrance	65847	105	anestnurse	20	5435	271.75	1	5	47129	5
EB07	novice	female	left	29	video_2_diagnostic	51426	71	anestnurse	2	367	183.5	1	6	112976	6
EB07	novice	female	left	29	video_3_anesthesiste	104283	129	anestnurse	29	10987	378.862	1	7	164402	7
EB07	novice	female	left	29	video_4_hemocue	90661	64	anestnurse	17	8562	503.647	1	8	268685	8
EB07	novice	female	left	29	video_5_revision	66081	14	anestnurse	2	1532	766	0	9	359346	9
EB07	novice	female	left	29	video_6_valve	95091	72	anestnurse	6	3902	650.333	1	10	425427	10
EB29	novice	female	right	28	video_1_delivrance	65846	113	anestnurse	12	4633	386.083	1	5	49094	5
EB29	novice	female	right	28	video_2_diagnostic	51394	76	anestnurse	7	2656	379.429	1	6	114940	6
EB29	novice	female	right	28	video_3_anesthesiste	104251	161	anestnurse	29	17846	615.379	1	7	166334	7
EB29	novice	female	right	28	video_4_hemocue	90759	142	anestnurse	18	9586	532.556	1	8	270585	8
EB29	novice	female	right	28	video_5_revision	66114	107	anestnurse	6	3231	538.5	1	9	361344	9
EB29	novice	female	right	28	video_6_valve	94958	163	anestnurse	17	7263	427.235	1	10	427458	10
EL05	expert	male	right	42	video_1_delivrance	65847	100	anestnurse	13	5460	420	1	5	48794	5
EL05	expert	male	right	42	video_2_diagnostic	51359	73	anestnurse	5	2461	492.2	1	6	114641	6
EL05	expert	male	right	42	video_3_anesthesiste	104251	165	anestnurse	18	9023	501.278	1	7	166000	7
EL05	expert	male	right	42	video_4_hemocue	90727	156	anestnurse	11	9891	899.182	1	8	270251	8
EL05	expert	male	right	42	video_5_revision	66149	110	anestnurse	5	2664	532.8	1	9	360978	9
EL05	expert	male	right	42	video_6_valve	94922	167	anestnurse	5	2532	506.4	1	10	427127	10
FD23	novice	male	right	25	video_1_delivrance	65848	128	anestnurse	9	3997	444.111	1	5	62316	5
FD23	novice	male	right	25	video_2_diagnostic	51326	93	anestnurse	10	2631	263.1	1	6	128164	6
FD23	novice	male	right	25	video_3_anesthesiste	104250	166	anestnurse	25	10022	400.88	1	7	179490	7
FD23	novice	male	right	25	video_4_hemocue	90760	127	anestnurse	18	9627	534.833	1	8	283740	8
FD23	novice	male	right	25	video_5_revision	66114	108	anestnurse	12	5865	488.75	1	9	374500	9
FD23	novice	male	right	25	video_6_valve	94959	106	anestnurse	7	3623	517.571	1	10	440614	10
HK11	novice	male	right	27	video_1_delivrance	65848	111	anestnurse	10	5703	570.3	1	5	53990	5
HK11	novice	male	right	27	video_2_diagnostic	51325	75	anestnurse	10	3865	386.5	1	6	119838	6
HK11	novice	male	right	27	video_3_anesthesiste	104217	181	anestnurse	20	10015	500.75	1	7	171163	7
HK11	novice	male	right	27	video_4_hemocue	90761	137	anestnurse	10	5403	540.3	1	8	275380	8
HK11	novice	male	right	27	video_5_revision	66114	84	anestnurse	2	566	283	1	9	366141	9
HK11	novice	male	right	27	video_6_valve	94957	144	anestnurse	5	1469	293.8	1	10	432255	10
IT22	expert	male	right	33	video_1_delivrance	65850	103	anestnurse	20	8833	441.65	1	5	47530	5
IT22	expert	male	right	33	video_2_diagnostic	51389	86	anestnurse	8	2462	307.75	1	6	113380	6
IT22	expert	male	right	33	video_3_anesthesiste	104216	155	anestnurse	24	14756	614.833	1	7	164769	7
IT22	expert	male	right	33	video_4_hemocue	90728	134	anestnurse	14	9561	682.929	1	8	268985	8
IT22	expert	male	right	33	video_5_revision	66080	99	anestnurse	2	999	499.5	1	9	359713	9
IT22	expert	male	right	33	video_6_valve	94957	152	anestnurse	8	5367	670.875	1	10	425793	10
JM08	expert	male	right	45	video_1_delivrance	65848	96	anestnurse	8	3363	420.375	1	5	49394	5
JM08	expert	male	right	45	video_2_diagnostic	51392	59	anestnurse	2	1465	732.5	1	6	115242	6
JM08	expert	male	right	45	video_3_anesthesiste	104217	118	anestnurse	14	11040	788.571	1	7	166634	7
JM08	expert	male	right	45	video_4_hemocue	85699	106	anestnurse	8	5929	741.125	1	8	270851	8
JM08	expert	male	right	45	video_5_revision	0	0	anestnurse	NA	NA	NA	0	9	356550	9
JM08	expert	male	right	45	video_6_valve	0	0	anestnurse	NA	NA	NA	0	10	356550	10
LG28	novice	male	right	26	video_1_delivrance	65848	116	anestnurse	11	4007	364.273	1	5	47328	5
LG28	novice	male	right	26	video_2_diagnostic	51360	80	anestnurse	8	3229	403.625	1	6	113176	6
LG28	novice	male	right	26	video_3_anesthesiste	104216	161	anestnurse	36	19057	529.361	1	7	164536	7
LG28	novice	male	right	26	video_4_hemocue	90728	147	anestnurse	24	11061	460.875	1	8	268752	8
LG28	novice	male	right	26	video_5_revision	66147	96	anestnurse	8	2336	292	1	9	359480	9
LG28	novice	male	right	26	video_6_valve	94957	147	anestnurse	18	6936	385.333	1	10	425627	10
LH04	novice	male	right	27	video_1_delivrance	65880	93	anestnurse	11	4064	369.455	1	5	47962	5
LH04	novice	male	right	27	video_2_diagnostic	51361	72	anestnurse	4	1134	283.5	1	6	113842	6
LH04	novice	male	right	27	video_3_anesthesiste	104216	155	anestnurse	13	4335	333.462	1	7	165203	7
LH04	novice	male	right	27	video_4_hemocue	90760	121	anestnurse	13	3559	273.769	1	8	269419	8
LH04	novice	male	right	27	video_5_revision	63050	74	anestnurse	4	2630	657.5	1	9	360179	9
LH04	novice	male	right	27	video_6_valve	0	0	anestnurse	NA	NA	NA	0	10	423229	10
LM19	expert	female	right	37	video_1_delivrance	65848	115	anestnurse	11	4567	415.182	1	5	46397	5
LM19	expert	female	right	37	video_2_diagnostic	51361	92	anestnurse	5	2666	533.2	1	6	112245	6
LM19	expert	female	right	37	video_3_anesthesiste	104215	180	anestnurse	25	18151	726.04	1	7	163606	7
LM19	expert	female	right	37	video_4_hemocue	90760	161	anestnurse	21	10325	491.667	1	8	267821	8
LM19	expert	female	right	37	video_5_revision	66114	103	anestnurse	5	1297	259.4	1	9	358581	9
LM19	expert	female	right	37	video_6_valve	94861	158	anestnurse	9	2392	265.778	1	10	424695	10
LT24	expert	female	right	34	video_1_delivrance	65850	130	anestnurse	15	5629	375.267	1	5	47195	5
LT24	expert	female	right	34	video_2_diagnostic	51390	86	anestnurse	5	1168	233.6	1	6	113045	6
LT24	expert	female	right	34	video_3_anesthesiste	104184	185	anestnurse	35	19046	544.171	1	7	164435	7
LT24	expert	female	right	34	video_4_hemocue	90760	164	anestnurse	23	8520	370.435	1	8	268619	8
LT24	expert	female	right	34	video_5_revision	66114	96	anestnurse	5	1535	307	1	9	359379	9
LT24	expert	female	right	34	video_6_valve	94959	150	anestnurse	13	5728	440.615	1	10	425493	10
LV12	expert	male	right	56	video_1_delivrance	65914	88	anestnurse	6	2697	449.5	1	5	50959	5
LV12	expert	male	right	56	video_2_diagnostic	51394	74	anestnurse	6	2265	377.5	1	6	116873	6
LV12	expert	male	right	56	video_3_anesthesiste	74106	112	anestnurse	9	3662	406.889	1	7	168267	7
LV12	expert	male	right	56	video_4_hemocue	0	0	anestnurse	NA	NA	NA	0	8	242373	8
LV12	expert	male	right	56	video_5_revision	0	0	anestnurse	NA	NA	NA	0	9	242373	9
LV12	expert	male	right	56	video_6_valve	0	0	anestnurse	NA	NA	NA	0	10	242373	10
MB30	novice	female	right	27	video_1_delivrance	65848	114	anestnurse	14	6426	459	1	5	46662	5
MB30	novice	female	right	27	video_2_diagnostic	51359	88	anestnurse	6	2796	466	1	6	112510	6
MB30	novice	female	right	27	video_3_anesthesiste	104217	167	anestnurse	27	12412	459.704	1	7	163869	7
MB30	novice	female	right	27	video_4_hemocue	90762	125	anestnurse	14	4890	349.286	1	8	268086	8
MB30	novice	female	right	27	video_5_revision	66113	100	anestnurse	4	966	241.5	1	9	358848	9
MB30	novice	female	right	27	video_6_valve	94924	45	anestnurse	2	967	483.5	0	10	424961	10
MF14	novice	female	right	27	video_1_delivrance	65815	117	anestnurse	5	1729	345.8	1	5	46829	5
MF14	novice	female	right	27	video_2_diagnostic	51359	95	anestnurse	1	566	566	1	6	112644	6
MF14	novice	female	right	27	video_3_anesthesiste	104217	197	anestnurse	12	4930	410.833	1	7	164003	7
MF14	novice	female	right	27	video_4_hemocue	90727	178	anestnurse	17	5291	311.235	1	8	268220	8
MF14	novice	female	right	27	video_5_revision	66114	115	anestnurse	6	1898	316.333	1	9	358947	9
MF14	novice	female	right	27	video_6_valve	94957	173	anestnurse	1	397	397	1	10	425061	10
MJ20	expert	male	right	39	video_1_delivrance	65850	115	anestnurse	10	3700	370	1	5	64647	5
MJ20	expert	male	right	39	video_2_diagnostic	51357	78	anestnurse	7	2499	357	1	6	130497	6
MJ20	expert	male	right	39	video_3_anesthesiste	104217	188	anestnurse	14	8764	626	1	7	181854	7
MJ20	expert	male	right	39	video_4_hemocue	90727	120	anestnurse	10	6234	623.4	1	8	286071	8
MJ20	expert	male	right	39	video_5_revision	66115	105	anestnurse	4	998	249.5	1	9	376798	9
MJ20	expert	male	right	39	video_6_valve	94958	165	anestnurse	15	7219	481.267	1	10	442913	10
MK26	novice	female	left	26	video_1_delivrance	65877	51	anestnurse	0	0	0	0	5	46933	5
MK26	novice	female	left	26	video_2_diagnostic	51361	29	anestnurse	0	0	0	0	6	112810	6
MK26	novice	female	left	26	video_3_anesthesiste	100686	39	anestnurse	0	0	0	0	7	164171	7
MK26	novice	female	left	26	video_4_hemocue	0	0	anestnurse	NA	NA	NA	0	8	264857	8
MK26	novice	female	left	26	video_5_revision	0	0	anestnurse	NA	NA	NA	0	9	264857	9
MK26	novice	female	left	26	video_6_valve	0	0	anestnurse	NA	NA	NA	0	10	264857	10
OS17	novice	male	right	26	video_1_delivrance	65849	88	anestnurse	11	5831	530.091	1	5	47462	5
OS17	novice	male	right	26	video_2_diagnostic	51324	83	anestnurse	14	4261	304.357	1	6	113311	6
OS17	novice	male	right	26	video_3_anesthesiste	104250	150	anestnurse	18	11157	619.833	1	7	164635	7
OS17	novice	male	right	26	video_4_hemocue	90728	118	anestnurse	11	5164	469.455	1	8	268885	8
OS17	novice	male	right	26	video_5_revision	66114	78	anestnurse	5	1705	341	1	9	359613	9
OS17	novice	male	right	26	video_6_valve	94957	110	anestnurse	13	5497	422.846	1	10	425727	10
RD06	expert	male	right	38	video_1_delivrance	65849	83	anestnurse	8	3497	437.125	1	5	47696	5
RD06	expert	male	right	38	video_2_diagnostic	51391	55	anestnurse	5	1164	232.8	1	6	113545	6
RD06	expert	male	right	38	video_3_anesthesiste	104217	161	anestnurse	21	7593	361.571	1	7	164936	7
RD06	expert	male	right	38	video_4_hemocue	90760	140	anestnurse	15	7086	472.4	1	8	269153	8
RD06	expert	male	right	38	video_5_revision	66014	79	anestnurse	3	998	332.667	1	9	359913	9
RD06	expert	male	right	38	video_6_valve	95060	117	anestnurse	6	2066	344.333	1	10	425927	10
RG15	novice	male	right	26	video_1_delivrance	65883	106	anestnurse	16	6225	389.062	1	5	47329	5
RG15	novice	male	right	26	video_2_diagnostic	51390	83	anestnurse	4	1570	392.5	1	6	113212	6
RG15	novice	male	right	26	video_3_anesthesiste	104216	155	anestnurse	10	5192	519.2	1	7	164602	7
RG15	novice	male	right	26	video_4_hemocue	90762	150	anestnurse	7	3595	513.571	1	8	268818	8
RG15	novice	male	right	26	video_5_revision	66113	93	anestnurse	2	800	400	1	9	359580	9
RG15	novice	male	right	26	video_6_valve	94958	106	anestnurse	4	1499	374.75	1	10	425693	10
sl03	expert	female	right	44	video_1_delivrance	65880	79	anestnurse	6	1768	294.667	1	5	47229	5
sl03	expert	female	right	44	video_2_diagnostic	51359	75	anestnurse	6	1652	275.333	1	6	113109	6
sl03	expert	female	right	44	video_3_anesthesiste	104184	153	anestnurse	34	13277	390.5	1	7	164468	7
sl03	expert	female	right	44	video_4_hemocue	90795	148	anestnurse	18	4899	272.167	1	8	268652	8
sl03	expert	female	right	44	video_5_revision	66113	77	anestnurse	1	333	333	1	9	359447	9
sl03	expert	female	right	44	video_6_valve	94958	112	anestnurse	8	3493	436.625	1	10	425560	10
TF10	expert	male	right	58	video_1_delivrance	65880	116	anestnurse	9	4659	517.667	1	5	48594	5
TF10	expert	male	right	58	video_2_diagnostic	51393	89	anestnurse	13	4761	366.231	1	6	114474	6
TF10	expert	male	right	58	video_3_anesthesiste	104183	189	anestnurse	15	5995	399.667	1	7	165867	7
TF10	expert	male	right	58	video_4_hemocue	90762	163	anestnurse	15	4316	287.733	1	8	270050	8
TF10	expert	male	right	58	video_5_revision	66113	107	anestnurse	2	666	333	1	9	360812	9
TF10	expert	male	right	58	video_6_valve	94992	135	anestnurse	7	2297	328.143	1	10	426925	10
TG27	novice	male	right	30	video_1_delivrance	65848	88	anestnurse	10	6416	641.6	1	5	49260	5
TG27	novice	male	right	30	video_2_diagnostic	51392	68	anestnurse	3	1061	353.667	1	6	115108	6
TG27	novice	male	right	30	video_3_anesthesiste	104216	160	anestnurse	24	13319	554.958	1	7	166500	7
TG27	novice	male	right	30	video_4_hemocue	90739	118	anestnurse	7	3660	522.857	1	8	270716	8
TG27	novice	male	right	30	video_5_revision	66136	83	anestnurse	4	1998	499.5	1	9	361455	9
TG27	novice	male	right	30	video_6_valve	94925	136	anestnurse	9	3466	385.111	1	10	427591	10
TP21	expert	male	right	37	video_1_delivrance	65847	123	anestnurse	9	2928	325.333	1	5	48894	5
TP21	expert	male	right	37	video_2_diagnostic	51361	75	anestnurse	0	0	0	1	6	114741	6
TP21	expert	male	right	37	video_3_anesthesiste	104249	195	anestnurse	14	6429	459.214	1	7	166102	7
TP21	expert	male	right	37	video_4_hemocue	90794	177	anestnurse	9	4197	466.333	1	8	270351	8
TP21	expert	male	right	37	video_5_revision	66114	120	anestnurse	4	1299	324.75	1	9	361145	9
TP21	expert	male	right	37	video_6_valve	94957	194	anestnurse	9	4698	522	1	10	427259	10
vn01	expert	female	right	42	video_1_delivrance	65848	86	anestnurse	4	2030	507.5	1	5	56954	5
vn01	expert	female	right	42	video_2_diagnostic	51293	57	anestnurse	2	699	349.5	1	6	122802	6
vn01	expert	female	right	42	video_3_anesthesiste	104286	88	anestnurse	4	1100	275	1	7	174095	7
vn01	expert	female	right	42	video_4_hemocue	90758	102	anestnurse	3	1465	488.333	1	8	278381	8
vn01	expert	female	right	42	video_5_revision	66114	71	anestnurse	5	1768	353.6	1	9	369139	9
vn01	expert	female	right	42	video_6_valve	94926	104	anestnurse	4	1796	449	1	10	435253	10
AC18	expert	male	left	31	video_1_delivrance	65847	95	bloodloss	11	10923	993	1	5	51725	5
AC18	expert	male	left	31	video_2_diagnostic	51326	55	bloodloss	9	13754	1528.22	1	6	117572	6
AC18	expert	male	left	31	video_3_anesthesiste	104250	150	bloodloss	16	28885	1805.31	1	7	168898	7
AC18	expert	male	left	31	video_4_hemocue	90727	117	bloodloss	19	24445	1286.58	1	8	273148	8
AC18	expert	male	left	31	video_5_revision	66114	85	bloodloss	9	8356	928.444	1	9	363875	9
AC18	expert	male	left	31	video_6_valve	94926	118	bloodloss	9	8857	984.111	1	10	429989	10
AG25	expert	male	right	35	video_1_delivrance	65815	111	bloodloss	9	7693	854.778	1	5	47395	5
AG25	expert	male	right	35	video_2_diagnostic	51360	95	bloodloss	10	7867	786.7	1	6	113210	6
AG25	expert	male	right	35	video_3_anesthesiste	104216	189	bloodloss	10	9122	912.2	1	7	164570	7
AG25	expert	male	right	35	video_4_hemocue	90727	143	bloodloss	7	7256	1036.57	1	8	268786	8
AG25	expert	male	right	35	video_5_revision	66114	107	bloodloss	6	4295	715.833	1	9	359513	9
AG25	expert	male	right	35	video_6_valve	94957	153	bloodloss	10	9691	969.1	1	10	425627	10
AM16	expert	female	left	33	video_1_delivrance	65848	137	bloodloss	7	3403	486.143	1	5	47961	5
AM16	expert	female	left	33	video_2_diagnostic	51359	96	bloodloss	8	5527	690.875	1	6	113809	6
AM16	expert	female	left	33	video_3_anesthesiste	104217	189	bloodloss	18	15515	861.944	1	7	165168	7
AM16	expert	female	left	33	video_4_hemocue	90727	171	bloodloss	14	12912	922.286	1	8	269385	8
AM16	expert	female	left	33	video_5_revision	66114	99	bloodloss	4	2665	666.25	1	9	360112	9
AM16	expert	female	left	33	video_6_valve	94991	164	bloodloss	13	7518	578.308	1	10	426226	10
bd02	novice	male	right	28	video_1_delivrance	65848	88	bloodloss	9	13126	1458.44	1	5	48926	5
bd02	novice	male	right	28	video_2_diagnostic	51361	80	bloodloss	8	8056	1007	1	6	114774	6
bd02	novice	male	right	28	video_3_anesthesiste	104219	178	bloodloss	16	9463	591.438	1	7	166135	7
bd02	novice	male	right	28	video_4_hemocue	90760	153	bloodloss	7	4027	575.286	1	8	270354	8
bd02	novice	male	right	28	video_5_revision	66111	97	bloodloss	7	4100	585.714	1	9	361114	9
bd02	novice	male	right	28	video_6_valve	94925	147	bloodloss	8	4329	541.125	1	10	427225	10
CG09	novice	female	right	31	video_1_delivrance	65881	90	bloodloss	7	6962	994.571	1	5	48428	5
CG09	novice	female	right	31	video_2_diagnostic	51359	74	bloodloss	6	6464	1077.33	1	6	114309	6
CG09	novice	female	right	31	video_3_anesthesiste	104216	169	bloodloss	10	7933	793.3	1	7	165668	7
CG09	novice	female	right	31	video_4_hemocue	90761	124	bloodloss	7	5960	851.429	1	8	269884	8
CG09	novice	female	right	31	video_5_revision	66114	96	bloodloss	4	5296	1324	1	9	360645	9
CG09	novice	female	right	31	video_6_valve	94960	135	bloodloss	10	7665	766.5	1	10	426759	10
EB07	novice	female	left	29	video_1_delivrance	65847	105	bloodloss	4	5864	1466	1	5	47129	5
EB07	novice	female	left	29	video_2_diagnostic	51426	71	bloodloss	5	2896	579.2	1	6	112976	6
EB07	novice	female	left	29	video_3_anesthesiste	104283	129	bloodloss	3	1131	377	1	7	164402	7
EB07	novice	female	left	29	video_4_hemocue	90661	64	bloodloss	0	0	0	1	8	268685	8
EB07	novice	female	left	29	video_5_revision	66081	14	bloodloss	0	0	0	0	9	359346	9
EB07	novice	female	left	29	video_6_valve	95091	72	bloodloss	2	666	333	1	10	425427	10
EB29	novice	female	right	28	video_1_delivrance	65846	113	bloodloss	10	6690	669	1	5	49094	5
EB29	novice	female	right	28	video_2_diagnostic	51394	76	bloodloss	6	5726	954.333	1	6	114940	6
EB29	novice	female	right	28	video_3_anesthesiste	104251	161	bloodloss	9	6262	695.778	1	7	166334	7
EB29	novice	female	right	28	video_4_hemocue	90759	142	bloodloss	6	3993	665.5	1	8	270585	8
EB29	novice	female	right	28	video_5_revision	66114	107	bloodloss	5	2832	566.4	1	9	361344	9
EB29	novice	female	right	28	video_6_valve	94958	163	bloodloss	4	1994	498.5	1	10	427458	10
EL05	expert	male	right	42	video_1_delivrance	65847	100	bloodloss	14	10784	770.286	1	5	48794	5
EL05	expert	male	right	42	video_2_diagnostic	51359	73	bloodloss	6	6129	1021.5	1	6	114641	6
EL05	expert	male	right	42	video_3_anesthesiste	104251	165	bloodloss	18	13549	752.722	1	7	166000	7
EL05	expert	male	right	42	video_4_hemocue	90727	156	bloodloss	8	7499	937.375	1	8	270251	8
EL05	expert	male	right	42	video_5_revision	66149	110	bloodloss	3	2597	865.667	1	9	360978	9
EL05	expert	male	right	42	video_6_valve	94922	167	bloodloss	2	5363	2681.5	1	10	427127	10
FD23	novice	male	right	25	video_1_delivrance	65848	128	bloodloss	17	7797	458.647	1	5	62316	5
FD23	novice	male	right	25	video_2_diagnostic	51326	93	bloodloss	5	2332	466.4	1	6	128164	6
FD23	novice	male	right	25	video_3_anesthesiste	104250	166	bloodloss	9	5064	562.667	1	7	179490	7
FD23	novice	male	right	25	video_4_hemocue	90760	127	bloodloss	8	5226	653.25	1	8	283740	8
FD23	novice	male	right	25	video_5_revision	66114	108	bloodloss	1	267	267	1	9	374500	9
FD23	novice	male	right	25	video_6_valve	94959	106	bloodloss	5	2633	526.6	1	10	440614	10
HK11	novice	male	right	27	video_1_delivrance	65848	111	bloodloss	5	3297	659.4	1	5	53990	5
HK11	novice	male	right	27	video_2_diagnostic	51325	75	bloodloss	4	3396	849	1	6	119838	6
HK11	novice	male	right	27	video_3_anesthesiste	104217	181	bloodloss	4	4861	1215.25	1	7	171163	7
HK11	novice	male	right	27	video_4_hemocue	90761	137	bloodloss	12	10258	854.833	1	8	275380	8
HK11	novice	male	right	27	video_5_revision	66114	84	bloodloss	4	5397	1349.25	1	9	366141	9
HK11	novice	male	right	27	video_6_valve	94957	144	bloodloss	15	7102	473.467	1	10	432255	10
IT22	expert	male	right	33	video_1_delivrance	65850	103	bloodloss	8	8654	1081.75	1	5	47530	5
IT22	expert	male	right	33	video_2_diagnostic	51389	86	bloodloss	3	2696	898.667	1	6	113380	6
IT22	expert	male	right	33	video_3_anesthesiste	104216	155	bloodloss	9	10892	1210.22	1	7	164769	7
IT22	expert	male	right	33	video_4_hemocue	90728	134	bloodloss	11	9725	884.091	1	8	268985	8
IT22	expert	male	right	33	video_5_revision	66080	99	bloodloss	3	9524	3174.67	1	9	359713	9
IT22	expert	male	right	33	video_6_valve	94957	152	bloodloss	8	6368	796	1	10	425793	10
JM08	expert	male	right	45	video_1_delivrance	65848	96	bloodloss	6	3997	666.167	1	5	49394	5
JM08	expert	male	right	45	video_2_diagnostic	51392	59	bloodloss	7	7997	1142.43	1	6	115242	6
JM08	expert	male	right	45	video_3_anesthesiste	104217	118	bloodloss	6	4163	693.833	1	7	166634	7
JM08	expert	male	right	45	video_4_hemocue	85699	106	bloodloss	5	4596	919.2	1	8	270851	8
JM08	expert	male	right	45	video_5_revision	0	0	bloodloss	NA	NA	NA	0	9	356550	9
JM08	expert	male	right	45	video_6_valve	0	0	bloodloss	NA	NA	NA	0	10	356550	10
LG28	novice	male	right	26	video_1_delivrance	65848	116	bloodloss	5	4493	898.6	1	5	47328	5
LG28	novice	male	right	26	video_2_diagnostic	51360	80	bloodloss	3	3865	1288.33	1	6	113176	6
LG28	novice	male	right	26	video_3_anesthesiste	104216	161	bloodloss	10	4025	402.5	1	7	164536	7
LG28	novice	male	right	26	video_4_hemocue	90728	147	bloodloss	3	1380	460	1	8	268752	8
LG28	novice	male	right	26	video_5_revision	66147	96	bloodloss	4	1337	334.25	1	9	359480	9
LG28	novice	male	right	26	video_6_valve	94957	147	bloodloss	8	4563	570.375	1	10	425627	10
LH04	novice	male	right	27	video_1_delivrance	65880	93	bloodloss	18	9767	542.611	1	5	47962	5
LH04	novice	male	right	27	video_2_diagnostic	51361	72	bloodloss	11	7529	684.455	1	6	113842	6
LH04	novice	male	right	27	video_3_anesthesiste	104216	155	bloodloss	10	5997	599.7	1	7	165203	7
LH04	novice	male	right	27	video_4_hemocue	90760	121	bloodloss	12	6597	549.75	1	8	269419	8
LH04	novice	male	right	27	video_5_revision	63050	74	bloodloss	9	4293	477	1	9	360179	9
LH04	novice	male	right	27	video_6_valve	0	0	bloodloss	NA	NA	NA	0	10	423229	10
LM19	expert	female	right	37	video_1_delivrance	65848	115	bloodloss	15	12053	803.533	1	5	46397	5
LM19	expert	female	right	37	video_2_diagnostic	51361	92	bloodloss	11	7692	699.273	1	6	112245	6
LM19	expert	female	right	37	video_3_anesthesiste	104215	180	bloodloss	7	10422	1488.86	1	7	163606	7
LM19	expert	female	right	37	video_4_hemocue	90760	161	bloodloss	20	13796	689.8	1	8	267821	8
LM19	expert	female	right	37	video_5_revision	66114	103	bloodloss	11	7559	687.182	1	9	358581	9
LM19	expert	female	right	37	video_6_valve	94861	158	bloodloss	12	9289	774.083	1	10	424695	10
LT24	expert	female	right	34	video_1_delivrance	65850	130	bloodloss	23	10382	451.391	1	5	47195	5
LT24	expert	female	right	34	video_2_diagnostic	51390	86	bloodloss	15	9232	615.467	1	6	113045	6
LT24	expert	female	right	34	video_3_anesthesiste	104184	185	bloodloss	24	13550	564.583	1	7	164435	7
LT24	expert	female	right	34	video_4_hemocue	90760	164	bloodloss	14	7229	516.357	1	8	268619	8
LT24	expert	female	right	34	video_5_revision	66114	96	bloodloss	7	2763	394.714	1	9	359379	9
LT24	expert	female	right	34	video_6_valve	94959	150	bloodloss	7	3030	432.857	1	10	425493	10
LV12	expert	male	right	56	video_1_delivrance	65914	88	bloodloss	8	6228	778.5	1	5	50959	5
LV12	expert	male	right	56	video_2_diagnostic	51394	74	bloodloss	4	2496	624	1	6	116873	6
LV12	expert	male	right	56	video_3_anesthesiste	74106	112	bloodloss	4	3463	865.75	1	7	168267	7
LV12	expert	male	right	56	video_4_hemocue	0	0	bloodloss	NA	NA	NA	0	8	242373	8
LV12	expert	male	right	56	video_5_revision	0	0	bloodloss	NA	NA	NA	0	9	242373	9
LV12	expert	male	right	56	video_6_valve	0	0	bloodloss	NA	NA	NA	0	10	242373	10
MB30	novice	female	right	27	video_1_delivrance	65848	114	bloodloss	6	3667	611.167	1	5	46662	5
MB30	novice	female	right	27	video_2_diagnostic	51359	88	bloodloss	5	3165	633	1	6	112510	6
MB30	novice	female	right	27	video_3_anesthesiste	104217	167	bloodloss	7	4768	681.143	1	7	163869	7
MB30	novice	female	right	27	video_4_hemocue	90762	125	bloodloss	5	3429	685.8	1	8	268086	8
MB30	novice	female	right	27	video_5_revision	66113	100	bloodloss	6	3361	560.167	1	9	358848	9
MB30	novice	female	right	27	video_6_valve	94924	45	bloodloss	1	266	266	0	10	424961	10
MF14	novice	female	right	27	video_1_delivrance	65815	117	bloodloss	9	5697	633	1	5	46829	5
MF14	novice	female	right	27	video_2_diagnostic	51359	95	bloodloss	14	5188	370.571	1	6	112644	6
MF14	novice	female	right	27	video_3_anesthesiste	104217	197	bloodloss	18	11051	613.944	1	7	164003	7
MF14	novice	female	right	27	video_4_hemocue	90727	178	bloodloss	18	7826	434.778	1	8	268220	8
MF14	novice	female	right	27	video_5_revision	66114	115	bloodloss	10	4536	453.6	1	9	358947	9
MF14	novice	female	right	27	video_6_valve	94957	173	bloodloss	10	3773	377.3	1	10	425061	10
MJ20	expert	male	right	39	video_1_delivrance	65850	115	bloodloss	9	7292	810.222	1	5	64647	5
MJ20	expert	male	right	39	video_2_diagnostic	51357	78	bloodloss	15	9325	621.667	1	6	130497	6
MJ20	expert	male	right	39	video_3_anesthesiste	104217	188	bloodloss	18	15681	871.167	1	7	181854	7
MJ20	expert	male	right	39	video_4_hemocue	90727	120	bloodloss	14	8701	621.5	1	8	286071	8
MJ20	expert	male	right	39	video_5_revision	66115	105	bloodloss	10	4268	426.8	1	9	376798	9
MJ20	expert	male	right	39	video_6_valve	94958	165	bloodloss	7	3602	514.571	1	10	442913	10
MK26	novice	female	left	26	video_1_delivrance	65877	51	bloodloss	15	10758	717.2	0	5	46933	5
MK26	novice	female	left	26	video_2_diagnostic	51361	29	bloodloss	8	4561	570.125	0	6	112810	6
MK26	novice	female	left	26	video_3_anesthesiste	100686	39	bloodloss	8	19217	2402.12	0	7	164171	7
MK26	novice	female	left	26	video_4_hemocue	0	0	bloodloss	NA	NA	NA	0	8	264857	8
MK26	novice	female	left	26	video_5_revision	0	0	bloodloss	NA	NA	NA	0	9	264857	9
MK26	novice	female	left	26	video_6_valve	0	0	bloodloss	NA	NA	NA	0	10	264857	10
OS17	novice	male	right	26	video_1_delivrance	65849	88	bloodloss	6	8725	1454.17	1	5	47462	5
OS17	novice	male	right	26	video_2_diagnostic	51324	83	bloodloss	6	9054	1509	1	6	113311	6
OS17	novice	male	right	26	video_3_anesthesiste	104250	150	bloodloss	19	16655	876.579	1	7	164635	7
OS17	novice	male	right	26	video_4_hemocue	90728	118	bloodloss	18	13790	766.111	1	8	268885	8
OS17	novice	male	right	26	video_5_revision	66114	78	bloodloss	8	3326	415.75	1	9	359613	9
OS17	novice	male	right	26	video_6_valve	94957	110	bloodloss	12	10389	865.75	1	10	425727	10
RD06	expert	male	right	38	video_1_delivrance	65849	83	bloodloss	9	6061	673.444	1	5	47696	5
RD06	expert	male	right	38	video_2_diagnostic	51391	55	bloodloss	10	13488	1348.8	1	6	113545	6
RD06	expert	male	right	38	video_3_anesthesiste	104217	161	bloodloss	13	9051	696.231	1	7	164936	7
RD06	expert	male	right	38	video_4_hemocue	90760	140	bloodloss	8	10727	1340.88	1	8	269153	8
RD06	expert	male	right	38	video_5_revision	66014	79	bloodloss	2	2298	1149	1	9	359913	9
RD06	expert	male	right	38	video_6_valve	95060	117	bloodloss	6	4656	776	1	10	425927	10
RG15	novice	male	right	26	video_1_delivrance	65883	106	bloodloss	9	5633	625.889	1	5	47329	5
RG15	novice	male	right	26	video_2_diagnostic	51390	83	bloodloss	13	9298	715.231	1	6	113212	6
RG15	novice	male	right	26	video_3_anesthesiste	104216	155	bloodloss	35	22107	631.629	1	7	164602	7
RG15	novice	male	right	26	video_4_hemocue	90762	150	bloodloss	21	9659	459.952	1	8	268818	8
RG15	novice	male	right	26	video_5_revision	66113	93	bloodloss	12	5326	443.833	1	9	359580	9
RG15	novice	male	right	26	video_6_valve	94958	106	bloodloss	15	10299	686.6	1	10	425693	10
sl03	expert	female	right	44	video_1_delivrance	65880	79	bloodloss	8	6680	835	1	5	47229	5
sl03	expert	female	right	44	video_2_diagnostic	51359	75	bloodloss	8	4957	619.625	1	6	113109	6
sl03	expert	female	right	44	video_3_anesthesiste	104184	153	bloodloss	12	8795	732.917	1	7	164468	7
sl03	expert	female	right	44	video_4_hemocue	90795	148	bloodloss	9	7405	822.778	1	8	268652	8
sl03	expert	female	right	44	video_5_revision	66113	77	bloodloss	7	5596	799.429	1	9	359447	9
sl03	expert	female	right	44	video_6_valve	94958	112	bloodloss	5	3097	619.4	1	10	425560	10
TF10	expert	male	right	58	video_1_delivrance	65880	116	bloodloss	0	0	0	1	5	48594	5
TF10	expert	male	right	58	video_2_diagnostic	51393	89	bloodloss	9	8356	928.444	1	6	114474	6
TF10	expert	male	right	58	video_3_anesthesiste	104183	189	bloodloss	10	5791	579.1	1	7	165867	7
TF10	expert	male	right	58	video_4_hemocue	90762	163	bloodloss	10	7191	719.1	1	8	270050	8
TF10	expert	male	right	58	video_5_revision	66113	107	bloodloss	5	1900	380	1	9	360812	9
TF10	expert	male	right	58	video_6_valve	94992	135	bloodloss	12	12416	1034.67	1	10	426925	10
TG27	novice	male	right	30	video_1_delivrance	65848	88	bloodloss	7	8263	1180.43	1	5	49260	5
TG27	novice	male	right	30	video_2_diagnostic	51392	68	bloodloss	6	6796	1132.67	1	6	115108	6
TG27	novice	male	right	30	video_3_anesthesiste	104216	160	bloodloss	9	8184	909.333	1	7	166500	7
TG27	novice	male	right	30	video_4_hemocue	90739	118	bloodloss	13	12453	957.923	1	8	270716	8
TG27	novice	male	right	30	video_5_revision	66136	83	bloodloss	7	4384	626.286	1	9	361455	9
TG27	novice	male	right	30	video_6_valve	94925	136	bloodloss	7	3576	510.857	1	10	427591	10
TP21	expert	male	right	37	video_1_delivrance	65847	123	bloodloss	8	5430	678.75	1	5	48894	5
TP21	expert	male	right	37	video_2_diagnostic	51361	75	bloodloss	14	13760	982.857	1	6	114741	6
TP21	expert	male	right	37	video_3_anesthesiste	104249	195	bloodloss	23	12053	524.043	1	7	166102	7
TP21	expert	male	right	37	video_4_hemocue	90794	177	bloodloss	15	11288	752.533	1	8	270351	8
TP21	expert	male	right	37	video_5_revision	66114	120	bloodloss	11	4763	433	1	9	361145	9
TP21	expert	male	right	37	video_6_valve	94957	194	bloodloss	13	6597	507.462	1	10	427259	10
vn01	expert	female	right	42	video_1_delivrance	65848	86	bloodloss	2	699	349.5	1	5	56954	5
vn01	expert	female	right	42	video_2_diagnostic	51293	57	bloodloss	4	4065	1016.25	1	6	122802	6
vn01	expert	female	right	42	video_3_anesthesiste	104286	88	bloodloss	1	899	899	1	7	174095	7
vn01	expert	female	right	42	video_4_hemocue	90758	102	bloodloss	5	4896	979.2	1	8	278381	8
vn01	expert	female	right	42	video_5_revision	66114	71	bloodloss	2	4298	2149	1	9	369139	9
vn01	expert	female	right	42	video_6_valve	94926	104	bloodloss	4	2797	699.25	1	10	435253	10
AC18	expert	male	left	31	video_1_delivrance	65847	95	bp	7	4632	661.714	1	5	51725	5
AC18	expert	male	left	31	video_2_diagnostic	51326	55	bp	6	3365	560.833	1	6	117572	6
AC18	expert	male	left	31	video_3_anesthesiste	104250	150	bp	13	5527	425.154	1	7	168898	7
AC18	expert	male	left	31	video_4_hemocue	90727	117	bp	14	8355	596.786	1	8	273148	8
AC18	expert	male	left	31	video_5_revision	66114	85	bp	10	4268	426.8	1	9	363875	9
AC18	expert	male	left	31	video_6_valve	94926	118	bp	6	4163	693.833	1	10	429989	10
AG25	expert	male	right	35	video_1_delivrance	65815	111	bp	4	3363	840.75	1	5	47395	5
AG25	expert	male	right	35	video_2_diagnostic	51360	95	bp	3	1666	555.333	1	6	113210	6
AG25	expert	male	right	35	video_3_anesthesiste	104216	189	bp	5	2067	413.4	1	7	164570	7
AG25	expert	male	right	35	video_4_hemocue	90727	143	bp	5	2366	473.2	1	8	268786	8
AG25	expert	male	right	35	video_5_revision	66114	107	bp	3	1233	411	1	9	359513	9
AG25	expert	male	right	35	video_6_valve	94957	153	bp	4	3529	882.25	1	10	425627	10
AM16	expert	female	left	33	video_1_delivrance	65848	137	bp	8	3966	495.75	1	5	47961	5
AM16	expert	female	left	33	video_2_diagnostic	51359	96	bp	2	666	333	1	6	113809	6
AM16	expert	female	left	33	video_3_anesthesiste	104217	189	bp	9	3100	344.444	1	7	165168	7
AM16	expert	female	left	33	video_4_hemocue	90727	171	bp	12	3798	316.5	1	8	269385	8
AM16	expert	female	left	33	video_5_revision	66114	99	bp	13	5102	392.462	1	9	360112	9
AM16	expert	female	left	33	video_6_valve	94991	164	bp	18	6563	364.611	1	10	426226	10
bd02	novice	male	right	28	video_1_delivrance	65848	88	bp	0	0	0	1	5	48926	5
bd02	novice	male	right	28	video_2_diagnostic	51361	80	bp	1	167	167	1	6	114774	6
bd02	novice	male	right	28	video_3_anesthesiste	104219	178	bp	0	0	0	1	7	166135	7
bd02	novice	male	right	28	video_4_hemocue	90760	153	bp	0	0	0	1	8	270354	8
bd02	novice	male	right	28	video_5_revision	66111	97	bp	0	0	0	1	9	361114	9
bd02	novice	male	right	28	video_6_valve	94925	147	bp	1	166	166	1	10	427225	10
CG09	novice	female	right	31	video_1_delivrance	65881	90	bp	4	1865	466.25	1	5	48428	5
CG09	novice	female	right	31	video_2_diagnostic	51359	74	bp	4	1034	258.5	1	6	114309	6
CG09	novice	female	right	31	video_3_anesthesiste	104216	169	bp	7	2090	298.571	1	7	165668	7
CG09	novice	female	right	31	video_4_hemocue	90761	124	bp	4	2265	566.25	1	8	269884	8
CG09	novice	female	right	31	video_5_revision	66114	96	bp	13	8126	625.077	1	9	360645	9
CG09	novice	female	right	31	video_6_valve	94960	135	bp	10	8461	846.1	1	10	426759	10
EB07	novice	female	left	29	video_1_delivrance	65847	105	bp	5	2164	432.8	1	5	47129	5
EB07	novice	female	left	29	video_2_diagnostic	51426	71	bp	2	2332	1166	1	6	112976	6
EB07	novice	female	left	29	video_3_anesthesiste	104283	129	bp	5	3089	617.8	1	7	164402	7
EB07	novice	female	left	29	video_4_hemocue	90661	64	bp	4	1899	474.75	1	8	268685	8
EB07	novice	female	left	29	video_5_revision	66081	14	bp	0	0	0	0	9	359346	9
EB07	novice	female	left	29	video_6_valve	95091	72	bp	1	367	367	1	10	425427	10
EB29	novice	female	right	28	video_1_delivrance	65846	113	bp	5	2536	507.2	1	5	49094	5
EB29	novice	female	right	28	video_2_diagnostic	51394	76	bp	5	5562	1112.4	1	6	114940	6
EB29	novice	female	right	28	video_3_anesthesiste	104251	161	bp	9	3856	428.444	1	7	166334	7
EB29	novice	female	right	28	video_4_hemocue	90759	142	bp	8	2811	351.375	1	8	270585	8
EB29	novice	female	right	28	video_5_revision	66114	107	bp	7	2659	379.857	1	9	361344	9
EB29	novice	female	right	28	video_6_valve	94958	163	bp	6	4727	787.833	1	10	427458	10
EL05	expert	male	right	42	video_1_delivrance	65847	100	bp	3	2463	821	1	5	48794	5
EL05	expert	male	right	42	video_2_diagnostic	51359	73	bp	6	5266	877.667	1	6	114641	6
EL05	expert	male	right	42	video_3_anesthesiste	104251	165	bp	4	1897	474.25	1	7	166000	7
EL05	expert	male	right	42	video_4_hemocue	90727	156	bp	7	3365	480.714	1	8	270251	8
EL05	expert	male	right	42	video_5_revision	66149	110	bp	8	4329	541.125	1	9	360978	9
EL05	expert	male	right	42	video_6_valve	94922	167	bp	4	1732	433	1	10	427127	10
FD23	novice	male	right	25	video_1_delivrance	65848	128	bp	11	5195	472.273	1	5	62316	5
FD23	novice	male	right	25	video_2_diagnostic	51326	93	bp	7	3733	533.286	1	6	128164	6
FD23	novice	male	right	25	video_3_anesthesiste	104250	166	bp	12	4134	344.5	1	7	179490	7
FD23	novice	male	right	25	video_4_hemocue	90760	127	bp	10	4530	453	1	8	283740	8
FD23	novice	male	right	25	video_5_revision	66114	108	bp	10	4298	429.8	1	9	374500	9
FD23	novice	male	right	25	video_6_valve	94959	106	bp	5	3364	672.8	1	10	440614	10
HK11	novice	male	right	27	video_1_delivrance	65848	111	bp	1	667	667	1	5	53990	5
HK11	novice	male	right	27	video_2_diagnostic	51325	75	bp	0	0	0	1	6	119838	6
HK11	novice	male	right	27	video_3_anesthesiste	104217	181	bp	0	0	0	1	7	171163	7
HK11	novice	male	right	27	video_4_hemocue	90761	137	bp	0	0	0	1	8	275380	8
HK11	novice	male	right	27	video_5_revision	66114	84	bp	4	3032	758	1	9	366141	9
HK11	novice	male	right	27	video_6_valve	94957	144	bp	3	1532	510.667	1	10	432255	10
IT22	expert	male	right	33	video_1_delivrance	65850	103	bp	7	5165	737.857	1	5	47530	5
IT22	expert	male	right	33	video_2_diagnostic	51389	86	bp	4	1039	259.75	1	6	113380	6
IT22	expert	male	right	33	video_3_anesthesiste	104216	155	bp	11	4326	393.273	1	7	164769	7
IT22	expert	male	right	33	video_4_hemocue	90728	134	bp	13	9693	745.615	1	8	268985	8
IT22	expert	male	right	33	video_5_revision	66080	99	bp	6	3048	508	1	9	359713	9
IT22	expert	male	right	33	video_6_valve	94957	152	bp	10	4559	455.9	1	10	425793	10
JM08	expert	male	right	45	video_1_delivrance	65848	96	bp	8	5757	719.625	1	5	49394	5
JM08	expert	male	right	45	video_2_diagnostic	51392	59	bp	3	1664	554.667	1	6	115242	6
JM08	expert	male	right	45	video_3_anesthesiste	104217	118	bp	13	13554	1042.62	1	7	166634	7
JM08	expert	male	right	45	video_4_hemocue	85699	106	bp	6	4757	792.833	1	8	270851	8
JM08	expert	male	right	45	video_5_revision	0	0	bp	NA	NA	NA	0	9	356550	9
JM08	expert	male	right	45	video_6_valve	0	0	bp	NA	NA	NA	0	10	356550	10
LG28	novice	male	right	26	video_1_delivrance	65848	116	bp	8	4140	517.5	1	5	47328	5
LG28	novice	male	right	26	video_2_diagnostic	51360	80	bp	4	2132	533	1	6	113176	6
LG28	novice	male	right	26	video_3_anesthesiste	104216	161	bp	13	4959	381.462	1	7	164536	7
LG28	novice	male	right	26	video_4_hemocue	90728	147	bp	6	2302	383.667	1	8	268752	8
LG28	novice	male	right	26	video_5_revision	66147	96	bp	7	4695	670.714	1	9	359480	9
LG28	novice	male	right	26	video_6_valve	94957	147	bp	6	4461	743.5	1	10	425627	10
LH04	novice	male	right	27	video_1_delivrance	65880	93	bp	9	3767	418.556	1	5	47962	5
LH04	novice	male	right	27	video_2_diagnostic	51361	72	bp	7	4838	691.143	1	6	113842	6
LH04	novice	male	right	27	video_3_anesthesiste	104216	155	bp	16	6418	401.125	1	7	165203	7
LH04	novice	male	right	27	video_4_hemocue	90760	121	bp	11	7597	690.636	1	8	269419	8
LH04	novice	male	right	27	video_5_revision	63050	74	bp	7	3898	556.857	1	9	360179	9
LH04	novice	male	right	27	video_6_valve	0	0	bp	NA	NA	NA	0	10	423229	10
LM19	expert	female	right	37	video_1_delivrance	65848	115	bp	6	1928	321.333	1	5	46397	5
LM19	expert	female	right	37	video_2_diagnostic	51361	92	bp	7	2499	357	1	6	112245	6
LM19	expert	female	right	37	video_3_anesthesiste	104215	180	bp	6	2431	405.167	1	7	163606	7
LM19	expert	female	right	37	video_4_hemocue	90760	161	bp	8	3831	478.875	1	8	267821	8
LM19	expert	female	right	37	video_5_revision	66114	103	bp	11	3796	345.091	1	9	358581	9
LM19	expert	female	right	37	video_6_valve	94861	158	bp	20	9364	468.2	1	10	424695	10
LT24	expert	female	right	34	video_1_delivrance	65850	130	bp	10	3527	352.7	1	5	47195	5
LT24	expert	female	right	34	video_2_diagnostic	51390	86	bp	10	5968	596.8	1	6	113045	6
LT24	expert	female	right	34	video_3_anesthesiste	104184	185	bp	16	6262	391.375	1	7	164435	7
LT24	expert	female	right	34	video_4_hemocue	90760	164	bp	17	7892	464.235	1	8	268619	8
LT24	expert	female	right	34	video_5_revision	66114	96	bp	9	2760	306.667	1	9	359379	9
LT24	expert	female	right	34	video_6_valve	94959	150	bp	10	4226	422.6	1	10	425493	10
LV12	expert	male	right	56	video_1_delivrance	65914	88	bp	4	5161	1290.25	1	5	50959	5
LV12	expert	male	right	56	video_2_diagnostic	51394	74	bp	8	5501	687.625	1	6	116873	6
LV12	expert	male	right	56	video_3_anesthesiste	74106	112	bp	8	2797	349.625	1	7	168267	7
LV12	expert	male	right	56	video_4_hemocue	0	0	bp	NA	NA	NA	0	8	242373	8
LV12	expert	male	right	56	video_5_revision	0	0	bp	NA	NA	NA	0	9	242373	9
LV12	expert	male	right	56	video_6_valve	0	0	bp	NA	NA	NA	0	10	242373	10
MB30	novice	female	right	27	video_1_delivrance	65848	114	bp	9	6197	688.556	1	5	46662	5
MB30	novice	female	right	27	video_2_diagnostic	51359	88	bp	7	2134	304.857	1	6	112510	6
MB30	novice	female	right	27	video_3_anesthesiste	104217	167	bp	12	4227	352.25	1	7	163869	7
MB30	novice	female	right	27	video_4_hemocue	90762	125	bp	5	1863	372.6	1	8	268086	8
MB30	novice	female	right	27	video_5_revision	66113	100	bp	4	1326	331.5	1	9	358848	9
MB30	novice	female	right	27	video_6_valve	94924	45	bp	0	0	0	0	10	424961	10
MF14	novice	female	right	27	video_1_delivrance	65815	117	bp	11	6589	599	1	5	46829	5
MF14	novice	female	right	27	video_2_diagnostic	51359	95	bp	5	2397	479.4	1	6	112644	6
MF14	novice	female	right	27	video_3_anesthesiste	104217	197	bp	18	7790	432.778	1	7	164003	7
MF14	novice	female	right	27	video_4_hemocue	90727	178	bp	14	6428	459.143	1	8	268220	8
MF14	novice	female	right	27	video_5_revision	66114	115	bp	13	7068	543.692	1	9	358947	9
MF14	novice	female	right	27	video_6_valve	94957	173	bp	16	8448	528	1	10	425061	10
MJ20	expert	male	right	39	video_1_delivrance	65850	115	bp	5	3065	613	1	5	64647	5
MJ20	expert	male	right	39	video_2_diagnostic	51357	78	bp	7	2298	328.286	1	6	130497	6
MJ20	expert	male	right	39	video_3_anesthesiste	104217	188	bp	12	3765	313.75	1	7	181854	7
MJ20	expert	male	right	39	video_4_hemocue	90727	120	bp	10	3834	383.4	1	8	286071	8
MJ20	expert	male	right	39	video_5_revision	66115	105	bp	9	4930	547.778	1	9	376798	9
MJ20	expert	male	right	39	video_6_valve	94958	165	bp	9	5092	565.778	1	10	442913	10
MK26	novice	female	left	26	video_1_delivrance	65877	51	bp	5	2365	473	0	5	46933	5
MK26	novice	female	left	26	video_2_diagnostic	51361	29	bp	2	1131	565.5	0	6	112810	6
MK26	novice	female	left	26	video_3_anesthesiste	100686	39	bp	3	1017	339	0	7	164171	7
MK26	novice	female	left	26	video_4_hemocue	0	0	bp	NA	NA	NA	0	8	264857	8
MK26	novice	female	left	26	video_5_revision	0	0	bp	NA	NA	NA	0	9	264857	9
MK26	novice	female	left	26	video_6_valve	0	0	bp	NA	NA	NA	0	10	264857	10
OS17	novice	male	right	26	video_1_delivrance	65849	88	bp	4	2965	741.25	1	5	47462	5
OS17	novice	male	right	26	video_2_diagnostic	51324	83	bp	2	1500	750	1	6	113311	6
OS17	novice	male	right	26	video_3_anesthesiste	104250	150	bp	3	1698	566	1	7	164635	7
OS17	novice	male	right	26	video_4_hemocue	90728	118	bp	5	6628	1325.6	1	8	268885	8
OS17	novice	male	right	26	video_5_revision	66114	78	bp	5	3598	719.6	1	9	359613	9
OS17	novice	male	right	26	video_6_valve	94957	110	bp	4	6132	1533	1	10	425727	10
RD06	expert	male	right	38	video_1_delivrance	65849	83	bp	5	2294	458.8	1	5	47696	5
RD06	expert	male	right	38	video_2_diagnostic	51391	55	bp	3	1404	468	1	6	113545	6
RD06	expert	male	right	38	video_3_anesthesiste	104217	161	bp	4	1291	322.75	1	7	164936	7
RD06	expert	male	right	38	video_4_hemocue	90760	140	bp	3	900	300	1	8	269153	8
RD06	expert	male	right	38	video_5_revision	66014	79	bp	0	0	0	1	9	359913	9
RD06	expert	male	right	38	video_6_valve	95060	117	bp	2	900	450	1	10	425927	10
RG15	novice	male	right	26	video_1_delivrance	65883	106	bp	1	635	635	1	5	47329	5
RG15	novice	male	right	26	video_2_diagnostic	51390	83	bp	2	1066	533	1	6	113212	6
RG15	novice	male	right	26	video_3_anesthesiste	104216	155	bp	8	3529	441.125	1	7	164602	7
RG15	novice	male	right	26	video_4_hemocue	90762	150	bp	4	1699	424.75	1	8	268818	8
RG15	novice	male	right	26	video_5_revision	66113	93	bp	6	2625	437.5	1	9	359580	9
RG15	novice	male	right	26	video_6_valve	94958	106	bp	6	5498	916.333	1	10	425693	10
sl03	expert	female	right	44	video_1_delivrance	65880	79	bp	4	2098	524.5	1	5	47229	5
sl03	expert	female	right	44	video_2_diagnostic	51359	75	bp	0	0	0	1	6	113109	6
sl03	expert	female	right	44	video_3_anesthesiste	104184	153	bp	8	2905	363.125	1	7	164468	7
sl03	expert	female	right	44	video_4_hemocue	90795	148	bp	6	3667	611.167	1	8	268652	8
sl03	expert	female	right	44	video_5_revision	66113	77	bp	7	4897	699.571	1	9	359447	9
sl03	expert	female	right	44	video_6_valve	94958	112	bp	3	1399	466.333	1	10	425560	10
TF10	expert	male	right	58	video_1_delivrance	65880	116	bp	4	1163	290.75	1	5	48594	5
TF10	expert	male	right	58	video_2_diagnostic	51393	89	bp	6	2999	499.833	1	6	114474	6
TF10	expert	male	right	58	video_3_anesthesiste	104183	189	bp	15	5931	395.4	1	7	165867	7
TF10	expert	male	right	58	video_4_hemocue	90762	163	bp	8	2159	269.875	1	8	270050	8
TF10	expert	male	right	58	video_5_revision	66113	107	bp	7	2889	412.714	1	9	360812	9
TF10	expert	male	right	58	video_6_valve	94992	135	bp	5	4792	958.4	1	10	426925	10
TG27	novice	male	right	30	video_1_delivrance	65848	88	bp	7	5265	752.143	1	5	49260	5
TG27	novice	male	right	30	video_2_diagnostic	51392	68	bp	2	633	316.5	1	6	115108	6
TG27	novice	male	right	30	video_3_anesthesiste	104216	160	bp	13	9257	712.077	1	7	166500	7
TG27	novice	male	right	30	video_4_hemocue	90739	118	bp	9	11654	1294.89	1	8	270716	8
TG27	novice	male	right	30	video_5_revision	66136	83	bp	4	5199	1299.75	1	9	361455	9
TG27	novice	male	right	30	video_6_valve	94925	136	bp	16	10500	656.25	1	10	427591	10
TP21	expert	male	right	37	video_1_delivrance	65847	123	bp	9	3795	421.667	1	5	48894	5
TP21	expert	male	right	37	video_2_diagnostic	51361	75	bp	7	2463	351.857	1	6	114741	6
TP21	expert	male	right	37	video_3_anesthesiste	104249	195	bp	11	3998	363.455	1	7	166102	7
TP21	expert	male	right	37	video_4_hemocue	90794	177	bp	17	7125	419.118	1	8	270351	8
TP21	expert	male	right	37	video_5_revision	66114	120	bp	14	4596	328.286	1	9	361145	9
TP21	expert	male	right	37	video_6_valve	94957	194	bp	19	8819	464.158	1	10	427259	10
vn01	expert	female	right	42	video_1_delivrance	65848	86	bp	3	967	322.333	1	5	56954	5
vn01	expert	female	right	42	video_2_diagnostic	51293	57	bp	2	568	284	1	6	122802	6
vn01	expert	female	right	42	video_3_anesthesiste	104286	88	bp	7	3562	508.857	1	7	174095	7
vn01	expert	female	right	42	video_4_hemocue	90758	102	bp	3	1099	366.333	1	8	278381	8
vn01	expert	female	right	42	video_5_revision	66114	71	bp	1	333	333	1	9	369139	9
vn01	expert	female	right	42	video_6_valve	94926	104	bp	3	2664	888	1	10	435253	10
AC18	expert	male	left	31	video_1_delivrance	65847	95	ecgcurve	2	600	300	1	5	51725	5
AC18	expert	male	left	31	video_2_diagnostic	51326	55	ecgcurve	1	300	300	1	6	117572	6
AC18	expert	male	left	31	video_3_anesthesiste	104250	150	ecgcurve	1	200	200	1	7	168898	7
AC18	expert	male	left	31	video_4_hemocue	90727	117	ecgcurve	3	797	265.667	1	8	273148	8
AC18	expert	male	left	31	video_5_revision	66114	85	ecgcurve	2	732	366	1	9	363875	9
AC18	expert	male	left	31	video_6_valve	94926	118	ecgcurve	1	200	200	1	10	429989	10
AG25	expert	male	right	35	video_1_delivrance	65815	111	ecgcurve	1	200	200	1	5	47395	5
AG25	expert	male	right	35	video_2_diagnostic	51360	95	ecgcurve	0	0	0	1	6	113210	6
AG25	expert	male	right	35	video_3_anesthesiste	104216	189	ecgcurve	5	1500	300	1	7	164570	7
AG25	expert	male	right	35	video_4_hemocue	90727	143	ecgcurve	2	330	165	1	8	268786	8
AG25	expert	male	right	35	video_5_revision	66114	107	ecgcurve	7	2696	385.143	1	9	359513	9
AG25	expert	male	right	35	video_6_valve	94957	153	ecgcurve	8	4597	574.625	1	10	425627	10
AM16	expert	female	left	33	video_1_delivrance	65848	137	ecgcurve	3	566	188.667	1	5	47961	5
AM16	expert	female	left	33	video_2_diagnostic	51359	96	ecgcurve	2	465	232.5	1	6	113809	6
AM16	expert	female	left	33	video_3_anesthesiste	104217	189	ecgcurve	5	1659	331.8	1	7	165168	7
AM16	expert	female	left	33	video_4_hemocue	90727	171	ecgcurve	5	2266	453.2	1	8	269385	8
AM16	expert	female	left	33	video_5_revision	66114	99	ecgcurve	3	1065	355	1	9	360112	9
AM16	expert	female	left	33	video_6_valve	94991	164	ecgcurve	8	3426	428.25	1	10	426226	10
bd02	novice	male	right	28	video_1_delivrance	65848	88	ecgcurve	1	267	267	1	5	48926	5
bd02	novice	male	right	28	video_2_diagnostic	51361	80	ecgcurve	1	338	338	1	6	114774	6
bd02	novice	male	right	28	video_3_anesthesiste	104219	178	ecgcurve	5	1396	279.2	1	7	166135	7
bd02	novice	male	right	28	video_4_hemocue	90760	153	ecgcurve	3	1601	533.667	1	8	270354	8
bd02	novice	male	right	28	video_5_revision	66111	97	ecgcurve	3	901	300.333	1	9	361114	9
bd02	novice	male	right	28	video_6_valve	94925	147	ecgcurve	6	1398	233	1	10	427225	10
CG09	novice	female	right	31	video_1_delivrance	65881	90	ecgcurve	0	0	0	1	5	48428	5
CG09	novice	female	right	31	video_2_diagnostic	51359	74	ecgcurve	0	0	0	1	6	114309	6
CG09	novice	female	right	31	video_3_anesthesiste	104216	169	ecgcurve	2	634	317	1	7	165668	7
CG09	novice	female	right	31	video_4_hemocue	90761	124	ecgcurve	4	1099	274.75	1	8	269884	8
CG09	novice	female	right	31	video_5_revision	66114	96	ecgcurve	2	333	166.5	1	9	360645	9
CG09	novice	female	right	31	video_6_valve	94960	135	ecgcurve	4	1566	391.5	1	10	426759	10
EB07	novice	female	left	29	video_1_delivrance	65847	105	ecgcurve	2	600	300	1	5	47129	5
EB07	novice	female	left	29	video_2_diagnostic	51426	71	ecgcurve	2	867	433.5	1	6	112976	6
EB07	novice	female	left	29	video_3_anesthesiste	104283	129	ecgcurve	7	3263	466.143	1	7	164402	7
EB07	novice	female	left	29	video_4_hemocue	90661	64	ecgcurve	2	1898	949	1	8	268685	8
EB07	novice	female	left	29	video_5_revision	66081	14	ecgcurve	3	1132	377.333	0	9	359346	9
EB07	novice	female	left	29	video_6_valve	95091	72	ecgcurve	18	7260	403.333	1	10	425427	10
EB29	novice	female	right	28	video_1_delivrance	65846	113	ecgcurve	10	2562	256.2	1	5	49094	5
EB29	novice	female	right	28	video_2_diagnostic	51394	76	ecgcurve	1	200	200	1	6	114940	6
EB29	novice	female	right	28	video_3_anesthesiste	104251	161	ecgcurve	7	4799	685.571	1	7	166334	7
EB29	novice	female	right	28	video_4_hemocue	90759	142	ecgcurve	2	567	283.5	1	8	270585	8
EB29	novice	female	right	28	video_5_revision	66114	107	ecgcurve	3	863	287.667	1	9	361344	9
EB29	novice	female	right	28	video_6_valve	94958	163	ecgcurve	2	333	166.5	1	10	427458	10
EL05	expert	male	right	42	video_1_delivrance	65847	100	ecgcurve	4	893	223.25	1	5	48794	5
EL05	expert	male	right	42	video_2_diagnostic	51359	73	ecgcurve	3	801	267	1	6	114641	6
EL05	expert	male	right	42	video_3_anesthesiste	104251	165	ecgcurve	10	4297	429.7	1	7	166000	7
EL05	expert	male	right	42	video_4_hemocue	90727	156	ecgcurve	7	2820	402.857	1	8	270251	8
EL05	expert	male	right	42	video_5_revision	66149	110	ecgcurve	3	699	233	1	9	360978	9
EL05	expert	male	right	42	video_6_valve	94922	167	ecgcurve	8	2259	282.375	1	10	427127	10
FD23	novice	male	right	25	video_1_delivrance	65848	128	ecgcurve	1	167	167	1	5	62316	5
FD23	novice	male	right	25	video_2_diagnostic	51326	93	ecgcurve	2	533	266.5	1	6	128164	6
FD23	novice	male	right	25	video_3_anesthesiste	104250	166	ecgcurve	5	5997	1199.4	1	7	179490	7
FD23	novice	male	right	25	video_4_hemocue	90760	127	ecgcurve	5	1630	326	1	8	283740	8
FD23	novice	male	right	25	video_5_revision	66114	108	ecgcurve	3	665	221.667	1	9	374500	9
FD23	novice	male	right	25	video_6_valve	94959	106	ecgcurve	3	1264	421.333	1	10	440614	10
HK11	novice	male	right	27	video_1_delivrance	65848	111	ecgcurve	1	1066	1066	1	5	53990	5
HK11	novice	male	right	27	video_2_diagnostic	51325	75	ecgcurve	1	400	400	1	6	119838	6
HK11	novice	male	right	27	video_3_anesthesiste	104217	181	ecgcurve	1	166	166	1	7	171163	7
HK11	novice	male	right	27	video_4_hemocue	90761	137	ecgcurve	3	1897	632.333	1	8	275380	8
HK11	novice	male	right	27	video_5_revision	66114	84	ecgcurve	3	566	188.667	1	9	366141	9
HK11	novice	male	right	27	video_6_valve	94957	144	ecgcurve	2	1299	649.5	1	10	432255	10
IT22	expert	male	right	33	video_1_delivrance	65850	103	ecgcurve	5	1302	260.4	1	5	47530	5
IT22	expert	male	right	33	video_2_diagnostic	51389	86	ecgcurve	4	1299	324.75	1	6	113380	6
IT22	expert	male	right	33	video_3_anesthesiste	104216	155	ecgcurve	6	1701	283.5	1	7	164769	7
IT22	expert	male	right	33	video_4_hemocue	90728	134	ecgcurve	4	1299	324.75	1	8	268985	8
IT22	expert	male	right	33	video_5_revision	66080	99	ecgcurve	7	2694	384.857	1	9	359713	9
IT22	expert	male	right	33	video_6_valve	94957	152	ecgcurve	3	1100	366.667	1	10	425793	10
JM08	expert	male	right	45	video_1_delivrance	65848	96	ecgcurve	3	634	211.333	1	5	49394	5
JM08	expert	male	right	45	video_2_diagnostic	51392	59	ecgcurve	0	0	0	1	6	115242	6
JM08	expert	male	right	45	video_3_anesthesiste	104217	118	ecgcurve	3	1565	521.667	1	7	166634	7
JM08	expert	male	right	45	video_4_hemocue	85699	106	ecgcurve	2	673	336.5	1	8	270851	8
JM08	expert	male	right	45	video_5_revision	0	0	ecgcurve	NA	NA	NA	0	9	356550	9
JM08	expert	male	right	45	video_6_valve	0	0	ecgcurve	NA	NA	NA	0	10	356550	10
LG28	novice	male	right	26	video_1_delivrance	65848	116	ecgcurve	3	717	239	1	5	47328	5
LG28	novice	male	right	26	video_2_diagnostic	51360	80	ecgcurve	2	480	240	1	6	113176	6
LG28	novice	male	right	26	video_3_anesthesiste	104216	161	ecgcurve	2	1200	600	1	7	164536	7
LG28	novice	male	right	26	video_4_hemocue	90728	147	ecgcurve	1	433	433	1	8	268752	8
LG28	novice	male	right	26	video_5_revision	66147	96	ecgcurve	0	0	0	1	9	359480	9
LG28	novice	male	right	26	video_6_valve	94957	147	ecgcurve	3	641	213.667	1	10	425627	10
LH04	novice	male	right	27	video_1_delivrance	65880	93	ecgcurve	0	0	0	1	5	47962	5
LH04	novice	male	right	27	video_2_diagnostic	51361	72	ecgcurve	0	0	0	1	6	113842	6
LH04	novice	male	right	27	video_3_anesthesiste	104216	155	ecgcurve	2	465	232.5	1	7	165203	7
LH04	novice	male	right	27	video_4_hemocue	90760	121	ecgcurve	3	907	302.333	1	8	269419	8
LH04	novice	male	right	27	video_5_revision	63050	74	ecgcurve	0	0	0	1	9	360179	9
LH04	novice	male	right	27	video_6_valve	0	0	ecgcurve	NA	NA	NA	0	10	423229	10
LM19	expert	female	right	37	video_1_delivrance	65848	115	ecgcurve	6	1567	261.167	1	5	46397	5
LM19	expert	female	right	37	video_2_diagnostic	51361	92	ecgcurve	0	0	0	1	6	112245	6
LM19	expert	female	right	37	video_3_anesthesiste	104215	180	ecgcurve	5	1171	234.2	1	7	163606	7
LM19	expert	female	right	37	video_4_hemocue	90760	161	ecgcurve	4	899	224.75	1	8	267821	8
LM19	expert	female	right	37	video_5_revision	66114	103	ecgcurve	2	600	300	1	9	358581	9
LM19	expert	female	right	37	video_6_valve	94861	158	ecgcurve	10	2761	276.1	1	10	424695	10
LT24	expert	female	right	34	video_1_delivrance	65850	130	ecgcurve	3	969	323	1	5	47195	5
LT24	expert	female	right	34	video_2_diagnostic	51390	86	ecgcurve	3	764	254.667	1	6	113045	6
LT24	expert	female	right	34	video_3_anesthesiste	104184	185	ecgcurve	4	1168	292	1	7	164435	7
LT24	expert	female	right	34	video_4_hemocue	90760	164	ecgcurve	7	1599	228.429	1	8	268619	8
LT24	expert	female	right	34	video_5_revision	66114	96	ecgcurve	3	1133	377.667	1	9	359379	9
LT24	expert	female	right	34	video_6_valve	94959	150	ecgcurve	11	4533	412.091	1	10	425493	10
LV12	expert	male	right	56	video_1_delivrance	65914	88	ecgcurve	4	803	200.75	1	5	50959	5
LV12	expert	male	right	56	video_2_diagnostic	51394	74	ecgcurve	1	233	233	1	6	116873	6
LV12	expert	male	right	56	video_3_anesthesiste	74106	112	ecgcurve	4	965	241.25	1	7	168267	7
LV12	expert	male	right	56	video_4_hemocue	0	0	ecgcurve	NA	NA	NA	0	8	242373	8
LV12	expert	male	right	56	video_5_revision	0	0	ecgcurve	NA	NA	NA	0	9	242373	9
LV12	expert	male	right	56	video_6_valve	0	0	ecgcurve	NA	NA	NA	0	10	242373	10
MB30	novice	female	right	27	video_1_delivrance	65848	114	ecgcurve	1	167	167	1	5	46662	5
MB30	novice	female	right	27	video_2_diagnostic	51359	88	ecgcurve	1	300	300	1	6	112510	6
MB30	novice	female	right	27	video_3_anesthesiste	104217	167	ecgcurve	2	467	233.5	1	7	163869	7
MB30	novice	female	right	27	video_4_hemocue	90762	125	ecgcurve	1	167	167	1	8	268086	8
MB30	novice	female	right	27	video_5_revision	66113	100	ecgcurve	1	300	300	1	9	358848	9
MB30	novice	female	right	27	video_6_valve	94924	45	ecgcurve	1	300	300	0	10	424961	10
MF14	novice	female	right	27	video_1_delivrance	65815	117	ecgcurve	9	2263	251.444	1	5	46829	5
MF14	novice	female	right	27	video_2_diagnostic	51359	95	ecgcurve	1	167	167	1	6	112644	6
MF14	novice	female	right	27	video_3_anesthesiste	104217	197	ecgcurve	3	700	233.333	1	7	164003	7
MF14	novice	female	right	27	video_4_hemocue	90727	178	ecgcurve	7	1530	218.571	1	8	268220	8
MF14	novice	female	right	27	video_5_revision	66114	115	ecgcurve	4	1231	307.75	1	9	358947	9
MF14	novice	female	right	27	video_6_valve	94957	173	ecgcurve	6	2233	372.167	1	10	425061	10
MJ20	expert	male	right	39	video_1_delivrance	65850	115	ecgcurve	6	2164	360.667	1	5	64647	5
MJ20	expert	male	right	39	video_2_diagnostic	51357	78	ecgcurve	1	299	299	1	6	130497	6
MJ20	expert	male	right	39	video_3_anesthesiste	104217	188	ecgcurve	7	2159	308.429	1	7	181854	7
MJ20	expert	male	right	39	video_4_hemocue	90727	120	ecgcurve	6	2796	466	1	8	286071	8
MJ20	expert	male	right	39	video_5_revision	66115	105	ecgcurve	5	1499	299.8	1	9	376798	9
MJ20	expert	male	right	39	video_6_valve	94958	165	ecgcurve	11	2895	263.182	1	10	442913	10
MK26	novice	female	left	26	video_1_delivrance	65877	51	ecgcurve	0	0	0	0	5	46933	5
MK26	novice	female	left	26	video_2_diagnostic	51361	29	ecgcurve	0	0	0	0	6	112810	6
MK26	novice	female	left	26	video_3_anesthesiste	100686	39	ecgcurve	0	0	0	0	7	164171	7
MK26	novice	female	left	26	video_4_hemocue	0	0	ecgcurve	NA	NA	NA	0	8	264857	8
MK26	novice	female	left	26	video_5_revision	0	0	ecgcurve	NA	NA	NA	0	9	264857	9
MK26	novice	female	left	26	video_6_valve	0	0	ecgcurve	NA	NA	NA	0	10	264857	10
OS17	novice	male	right	26	video_1_delivrance	65849	88	ecgcurve	0	0	0	1	5	47462	5
OS17	novice	male	right	26	video_2_diagnostic	51324	83	ecgcurve	0	0	0	1	6	113311	6
OS17	novice	male	right	26	video_3_anesthesiste	104250	150	ecgcurve	2	1464	732	1	7	164635	7
OS17	novice	male	right	26	video_4_hemocue	90728	118	ecgcurve	2	602	301	1	8	268885	8
OS17	novice	male	right	26	video_5_revision	66114	78	ecgcurve	5	2624	524.8	1	9	359613	9
OS17	novice	male	right	26	video_6_valve	94957	110	ecgcurve	7	4629	661.286	1	10	425727	10
RD06	expert	male	right	38	video_1_delivrance	65849	83	ecgcurve	0	0	0	1	5	47696	5
RD06	expert	male	right	38	video_2_diagnostic	51391	55	ecgcurve	0	0	0	1	6	113545	6
RD06	expert	male	right	38	video_3_anesthesiste	104217	161	ecgcurve	1	265	265	1	7	164936	7
RD06	expert	male	right	38	video_4_hemocue	90760	140	ecgcurve	4	2729	682.25	1	8	269153	8
RD06	expert	male	right	38	video_5_revision	66014	79	ecgcurve	2	401	200.5	1	9	359913	9
RD06	expert	male	right	38	video_6_valve	95060	117	ecgcurve	4	1802	450.5	1	10	425927	10
RG15	novice	male	right	26	video_1_delivrance	65883	106	ecgcurve	3	534	178	1	5	47329	5
RG15	novice	male	right	26	video_2_diagnostic	51390	83	ecgcurve	2	635	317.5	1	6	113212	6
RG15	novice	male	right	26	video_3_anesthesiste	104216	155	ecgcurve	2	631	315.5	1	7	164602	7
RG15	novice	male	right	26	video_4_hemocue	90762	150	ecgcurve	3	1569	523	1	8	268818	8
RG15	novice	male	right	26	video_5_revision	66113	93	ecgcurve	4	1000	250	1	9	359580	9
RG15	novice	male	right	26	video_6_valve	94958	106	ecgcurve	1	733	733	1	10	425693	10
sl03	expert	female	right	44	video_1_delivrance	65880	79	ecgcurve	0	0	0	1	5	47229	5
sl03	expert	female	right	44	video_2_diagnostic	51359	75	ecgcurve	1	167	167	1	6	113109	6
sl03	expert	female	right	44	video_3_anesthesiste	104184	153	ecgcurve	4	835	208.75	1	7	164468	7
sl03	expert	female	right	44	video_4_hemocue	90795	148	ecgcurve	4	1143	285.75	1	8	268652	8
sl03	expert	female	right	44	video_5_revision	66113	77	ecgcurve	2	566	283	1	9	359447	9
sl03	expert	female	right	44	video_6_valve	94958	112	ecgcurve	3	1266	422	1	10	425560	10
TF10	expert	male	right	58	video_1_delivrance	65880	116	ecgcurve	6	1298	216.333	1	5	48594	5
TF10	expert	male	right	58	video_2_diagnostic	51393	89	ecgcurve	0	0	0	1	6	114474	6
TF10	expert	male	right	58	video_3_anesthesiste	104183	189	ecgcurve	6	1396	232.667	1	7	165867	7
TF10	expert	male	right	58	video_4_hemocue	90762	163	ecgcurve	4	798	199.5	1	8	270050	8
TF10	expert	male	right	58	video_5_revision	66113	107	ecgcurve	0	0	0	1	9	360812	9
TF10	expert	male	right	58	video_6_valve	94992	135	ecgcurve	3	693	231	1	10	426925	10
TG27	novice	male	right	30	video_1_delivrance	65848	88	ecgcurve	2	498	249	1	5	49260	5
TG27	novice	male	right	30	video_2_diagnostic	51392	68	ecgcurve	2	768	384	1	6	115108	6
TG27	novice	male	right	30	video_3_anesthesiste	104216	160	ecgcurve	6	1535	255.833	1	7	166500	7
TG27	novice	male	right	30	video_4_hemocue	90739	118	ecgcurve	7	2749	392.714	1	8	270716	8
TG27	novice	male	right	30	video_5_revision	66136	83	ecgcurve	3	1529	509.667	1	9	361455	9
TG27	novice	male	right	30	video_6_valve	94925	136	ecgcurve	6	2742	457	1	10	427591	10
TP21	expert	male	right	37	video_1_delivrance	65847	123	ecgcurve	0	0	0	1	5	48894	5
TP21	expert	male	right	37	video_2_diagnostic	51361	75	ecgcurve	2	467	233.5	1	6	114741	6
TP21	expert	male	right	37	video_3_anesthesiste	104249	195	ecgcurve	5	4065	813	1	7	166102	7
TP21	expert	male	right	37	video_4_hemocue	90794	177	ecgcurve	11	2895	263.182	1	8	270351	8
TP21	expert	male	right	37	video_5_revision	66114	120	ecgcurve	4	933	233.25	1	9	361145	9
TP21	expert	male	right	37	video_6_valve	94957	194	ecgcurve	7	2769	395.571	1	10	427259	10
vn01	expert	female	right	42	video_1_delivrance	65848	86	ecgcurve	1	333	333	1	5	56954	5
vn01	expert	female	right	42	video_2_diagnostic	51293	57	ecgcurve	0	0	0	1	6	122802	6
vn01	expert	female	right	42	video_3_anesthesiste	104286	88	ecgcurve	0	0	0	1	7	174095	7
vn01	expert	female	right	42	video_4_hemocue	90758	102	ecgcurve	6	2768	461.333	1	8	278381	8
vn01	expert	female	right	42	video_5_revision	66114	71	ecgcurve	0	0	0	1	9	369139	9
vn01	expert	female	right	42	video_6_valve	94926	104	ecgcurve	5	1434	286.8	1	10	435253	10
AC18	expert	male	left	31	video_1_delivrance	65847	95	freq	5	1932	386.4	1	5	51725	5
AC18	expert	male	left	31	video_2_diagnostic	51326	55	freq	5	3130	626	1	6	117572	6
AC18	expert	male	left	31	video_3_anesthesiste	104250	150	freq	11	4299	390.818	1	7	168898	7
AC18	expert	male	left	31	video_4_hemocue	90727	117	freq	8	5993	749.125	1	8	273148	8
AC18	expert	male	left	31	video_5_revision	66114	85	freq	9	6864	762.667	1	9	363875	9
AC18	expert	male	left	31	video_6_valve	94926	118	freq	7	5666	809.429	1	10	429989	10
AG25	expert	male	right	35	video_1_delivrance	65815	111	freq	6	1866	311	1	5	47395	5
AG25	expert	male	right	35	video_2_diagnostic	51360	95	freq	4	1831	457.75	1	6	113210	6
AG25	expert	male	right	35	video_3_anesthesiste	104216	189	freq	13	7926	609.692	1	7	164570	7
AG25	expert	male	right	35	video_4_hemocue	90727	143	freq	16	13123	820.188	1	8	268786	8
AG25	expert	male	right	35	video_5_revision	66114	107	freq	12	7591	632.583	1	9	359513	9
AG25	expert	male	right	35	video_6_valve	94957	153	freq	10	6561	656.1	1	10	425627	10
AM16	expert	female	left	33	video_1_delivrance	65848	137	freq	3	969	323	1	5	47961	5
AM16	expert	female	left	33	video_2_diagnostic	51359	96	freq	0	0	0	1	6	113809	6
AM16	expert	female	left	33	video_3_anesthesiste	104217	189	freq	3	700	233.333	1	7	165168	7
AM16	expert	female	left	33	video_4_hemocue	90727	171	freq	5	1430	286	1	8	269385	8
AM16	expert	female	left	33	video_5_revision	66114	99	freq	1	366	366	1	9	360112	9
AM16	expert	female	left	33	video_6_valve	94991	164	freq	2	499	249.5	1	10	426226	10
bd02	novice	male	right	28	video_1_delivrance	65848	88	freq	7	2548	364	1	5	48926	5
bd02	novice	male	right	28	video_2_diagnostic	51361	80	freq	8	3501	437.625	1	6	114774	6
bd02	novice	male	right	28	video_3_anesthesiste	104219	178	freq	9	2264	251.556	1	7	166135	7
bd02	novice	male	right	28	video_4_hemocue	90760	153	freq	1	1133	1133	1	8	270354	8
bd02	novice	male	right	28	video_5_revision	66111	97	freq	7	4729	675.571	1	9	361114	9
bd02	novice	male	right	28	video_6_valve	94925	147	freq	6	1303	217.167	1	10	427225	10
CG09	novice	female	right	31	video_1_delivrance	65881	90	freq	6	2696	449.333	1	5	48428	5
CG09	novice	female	right	31	video_2_diagnostic	51359	74	freq	3	1397	465.667	1	6	114309	6
CG09	novice	female	right	31	video_3_anesthesiste	104216	169	freq	13	4641	357	1	7	165668	7
CG09	novice	female	right	31	video_4_hemocue	90761	124	freq	8	3297	412.125	1	8	269884	8
CG09	novice	female	right	31	video_5_revision	66114	96	freq	10	4697	469.7	1	9	360645	9
CG09	novice	female	right	31	video_6_valve	94960	135	freq	9	3159	351	1	10	426759	10
EB07	novice	female	left	29	video_1_delivrance	65847	105	freq	2	404	202	1	5	47129	5
EB07	novice	female	left	29	video_2_diagnostic	51426	71	freq	4	1134	283.5	1	6	112976	6
EB07	novice	female	left	29	video_3_anesthesiste	104283	129	freq	4	1535	383.75	1	7	164402	7
EB07	novice	female	left	29	video_4_hemocue	90661	64	freq	0	0	0	1	8	268685	8
EB07	novice	female	left	29	video_5_revision	66081	14	freq	0	0	0	0	9	359346	9
EB07	novice	female	left	29	video_6_valve	95091	72	freq	2	733	366.5	1	10	425427	10
EB29	novice	female	right	28	video_1_delivrance	65846	113	freq	9	5827	647.444	1	5	49094	5
EB29	novice	female	right	28	video_2_diagnostic	51394	76	freq	10	5796	579.6	1	6	114940	6
EB29	novice	female	right	28	video_3_anesthesiste	104251	161	freq	14	8759	625.643	1	7	166334	7
EB29	novice	female	right	28	video_4_hemocue	90759	142	freq	8	6859	857.375	1	8	270585	8
EB29	novice	female	right	28	video_5_revision	66114	107	freq	11	8996	817.818	1	9	361344	9
EB29	novice	female	right	28	video_6_valve	94958	163	freq	16	11458	716.125	1	10	427458	10
EL05	expert	male	right	42	video_1_delivrance	65847	100	freq	3	1031	343.667	1	5	48794	5
EL05	expert	male	right	42	video_2_diagnostic	51359	73	freq	1	268	268	1	6	114641	6
EL05	expert	male	right	42	video_3_anesthesiste	104251	165	freq	6	1430	238.333	1	7	166000	7
EL05	expert	male	right	42	video_4_hemocue	90727	156	freq	3	1532	510.667	1	8	270251	8
EL05	expert	male	right	42	video_5_revision	66149	110	freq	2	534	267	1	9	360978	9
EL05	expert	male	right	42	video_6_valve	94922	167	freq	8	2523	315.375	1	10	427127	10
FD23	novice	male	right	25	video_1_delivrance	65848	128	freq	8	2758	344.75	1	5	62316	5
FD23	novice	male	right	25	video_2_diagnostic	51326	93	freq	9	4563	507	1	6	128164	6
FD23	novice	male	right	25	video_3_anesthesiste	104250	166	freq	10	4267	426.7	1	7	179490	7
FD23	novice	male	right	25	video_4_hemocue	90760	127	freq	5	2293	458.6	1	8	283740	8
FD23	novice	male	right	25	video_5_revision	66114	108	freq	7	2665	380.714	1	9	374500	9
FD23	novice	male	right	25	video_6_valve	94959	106	freq	8	4597	574.625	1	10	440614	10
HK11	novice	male	right	27	video_1_delivrance	65848	111	freq	5	1829	365.8	1	5	53990	5
HK11	novice	male	right	27	video_2_diagnostic	51325	75	freq	5	1398	279.6	1	6	119838	6
HK11	novice	male	right	27	video_3_anesthesiste	104217	181	freq	10	4196	419.6	1	7	171163	7
HK11	novice	male	right	27	video_4_hemocue	90761	137	freq	6	2370	395	1	8	275380	8
HK11	novice	male	right	27	video_5_revision	66114	84	freq	5	2732	546.4	1	9	366141	9
HK11	novice	male	right	27	video_6_valve	94957	144	freq	4	864	216	1	10	432255	10
IT22	expert	male	right	33	video_1_delivrance	65850	103	freq	7	3530	504.286	1	5	47530	5
IT22	expert	male	right	33	video_2_diagnostic	51389	86	freq	2	767	383.5	1	6	113380	6
IT22	expert	male	right	33	video_3_anesthesiste	104216	155	freq	13	4402	338.615	1	7	164769	7
IT22	expert	male	right	33	video_4_hemocue	90728	134	freq	7	5259	751.286	1	8	268985	8
IT22	expert	male	right	33	video_5_revision	66080	99	freq	8	3798	474.75	1	9	359713	9
IT22	expert	male	right	33	video_6_valve	94957	152	freq	11	5165	469.545	1	10	425793	10
JM08	expert	male	right	45	video_1_delivrance	65848	96	freq	7	6027	861	1	5	49394	5
JM08	expert	male	right	45	video_2_diagnostic	51392	59	freq	6	4227	704.5	1	6	115242	6
JM08	expert	male	right	45	video_3_anesthesiste	104217	118	freq	7	6597	942.429	1	7	166634	7
JM08	expert	male	right	45	video_4_hemocue	85699	106	freq	4	5470	1367.5	1	8	270851	8
JM08	expert	male	right	45	video_5_revision	0	0	freq	NA	NA	NA	0	9	356550	9
JM08	expert	male	right	45	video_6_valve	0	0	freq	NA	NA	NA	0	10	356550	10
LG28	novice	male	right	26	video_1_delivrance	65848	116	freq	3	899	299.667	1	5	47328	5
LG28	novice	male	right	26	video_2_diagnostic	51360	80	freq	2	667	333.5	1	6	113176	6
LG28	novice	male	right	26	video_3_anesthesiste	104216	161	freq	7	3853	550.429	1	7	164536	7
LG28	novice	male	right	26	video_4_hemocue	90728	147	freq	4	2270	567.5	1	8	268752	8
LG28	novice	male	right	26	video_5_revision	66147	96	freq	6	4359	726.5	1	9	359480	9
LG28	novice	male	right	26	video_6_valve	94957	147	freq	1	999	999	1	10	425627	10
LH04	novice	male	right	27	video_1_delivrance	65880	93	freq	10	5979	597.9	1	5	47962	5
LH04	novice	male	right	27	video_2_diagnostic	51361	72	freq	7	5065	723.571	1	6	113842	6
LH04	novice	male	right	27	video_3_anesthesiste	104216	155	freq	11	6891	626.455	1	7	165203	7
LH04	novice	male	right	27	video_4_hemocue	90760	121	freq	12	8461	705.083	1	8	269419	8
LH04	novice	male	right	27	video_5_revision	63050	74	freq	5	3498	699.6	1	9	360179	9
LH04	novice	male	right	27	video_6_valve	0	0	freq	NA	NA	NA	0	10	423229	10
LM19	expert	female	right	37	video_1_delivrance	65848	115	freq	6	1732	288.667	1	5	46397	5
LM19	expert	female	right	37	video_2_diagnostic	51361	92	freq	4	1133	283.25	1	6	112245	6
LM19	expert	female	right	37	video_3_anesthesiste	104215	180	freq	7	3062	437.429	1	7	163606	7
LM19	expert	female	right	37	video_4_hemocue	90760	161	freq	4	868	217	1	8	267821	8
LM19	expert	female	right	37	video_5_revision	66114	103	freq	5	2564	512.8	1	9	358581	9
LM19	expert	female	right	37	video_6_valve	94861	158	freq	13	6295	484.231	1	10	424695	10
LT24	expert	female	right	34	video_1_delivrance	65850	130	freq	0	0	0	1	5	47195	5
LT24	expert	female	right	34	video_2_diagnostic	51390	86	freq	5	1965	393	1	6	113045	6
LT24	expert	female	right	34	video_3_anesthesiste	104184	185	freq	5	2165	433	1	7	164435	7
LT24	expert	female	right	34	video_4_hemocue	90760	164	freq	8	5028	628.5	1	8	268619	8
LT24	expert	female	right	34	video_5_revision	66114	96	freq	8	2965	370.625	1	9	359379	9
LT24	expert	female	right	34	video_6_valve	94959	150	freq	13	5294	407.231	1	10	425493	10
LV12	expert	male	right	56	video_1_delivrance	65914	88	freq	6	2168	361.333	1	5	50959	5
LV12	expert	male	right	56	video_2_diagnostic	51394	74	freq	6	1898	316.333	1	6	116873	6
LV12	expert	male	right	56	video_3_anesthesiste	74106	112	freq	14	5802	414.429	1	7	168267	7
LV12	expert	male	right	56	video_4_hemocue	0	0	freq	NA	NA	NA	0	8	242373	8
LV12	expert	male	right	56	video_5_revision	0	0	freq	NA	NA	NA	0	9	242373	9
LV12	expert	male	right	56	video_6_valve	0	0	freq	NA	NA	NA	0	10	242373	10
MB30	novice	female	right	27	video_1_delivrance	65848	114	freq	5	1260	252	1	5	46662	5
MB30	novice	female	right	27	video_2_diagnostic	51359	88	freq	2	693	346.5	1	6	112510	6
MB30	novice	female	right	27	video_3_anesthesiste	104217	167	freq	3	1099	366.333	1	7	163869	7
MB30	novice	female	right	27	video_4_hemocue	90762	125	freq	3	765	255	1	8	268086	8
MB30	novice	female	right	27	video_5_revision	66113	100	freq	1	167	167	1	9	358848	9
MB30	novice	female	right	27	video_6_valve	94924	45	freq	5	1625	325	0	10	424961	10
MF14	novice	female	right	27	video_1_delivrance	65815	117	freq	11	5451	495.545	1	5	46829	5
MF14	novice	female	right	27	video_2_diagnostic	51359	95	freq	9	3463	384.778	1	6	112644	6
MF14	novice	female	right	27	video_3_anesthesiste	104217	197	freq	22	7727	351.227	1	7	164003	7
MF14	novice	female	right	27	video_4_hemocue	90727	178	freq	12	4495	374.583	1	8	268220	8
MF14	novice	female	right	27	video_5_revision	66114	115	freq	23	12792	556.174	1	9	358947	9
MF14	novice	female	right	27	video_6_valve	94957	173	freq	21	8159	388.524	1	10	425061	10
MJ20	expert	male	right	39	video_1_delivrance	65850	115	freq	9	4165	462.778	1	5	64647	5
MJ20	expert	male	right	39	video_2_diagnostic	51357	78	freq	8	2898	362.25	1	6	130497	6
MJ20	expert	male	right	39	video_3_anesthesiste	104217	188	freq	20	7358	367.9	1	7	181854	7
MJ20	expert	male	right	39	video_4_hemocue	90727	120	freq	19	16956	892.421	1	8	286071	8
MJ20	expert	male	right	39	video_5_revision	66115	105	freq	15	6719	447.933	1	9	376798	9
MJ20	expert	male	right	39	video_6_valve	94958	165	freq	25	14022	560.88	1	10	442913	10
MK26	novice	female	left	26	video_1_delivrance	65877	51	freq	0	0	0	0	5	46933	5
MK26	novice	female	left	26	video_2_diagnostic	51361	29	freq	1	533	533	0	6	112810	6
MK26	novice	female	left	26	video_3_anesthesiste	100686	39	freq	2	467	233.5	0	7	164171	7
MK26	novice	female	left	26	video_4_hemocue	0	0	freq	NA	NA	NA	0	8	264857	8
MK26	novice	female	left	26	video_5_revision	0	0	freq	NA	NA	NA	0	9	264857	9
MK26	novice	female	left	26	video_6_valve	0	0	freq	NA	NA	NA	0	10	264857	10
OS17	novice	male	right	26	video_1_delivrance	65849	88	freq	3	3728	1242.67	1	5	47462	5
OS17	novice	male	right	26	video_2_diagnostic	51324	83	freq	5	4793	958.6	1	6	113311	6
OS17	novice	male	right	26	video_3_anesthesiste	104250	150	freq	15	14993	999.533	1	7	164635	7
OS17	novice	male	right	26	video_4_hemocue	90728	118	freq	15	21654	1443.6	1	8	268885	8
OS17	novice	male	right	26	video_5_revision	66114	78	freq	8	6727	840.875	1	9	359613	9
OS17	novice	male	right	26	video_6_valve	94957	110	freq	10	8088	808.8	1	10	425727	10
RD06	expert	male	right	38	video_1_delivrance	65849	83	freq	6	5328	888	1	5	47696	5
RD06	expert	male	right	38	video_2_diagnostic	51391	55	freq	5	3663	732.6	1	6	113545	6
RD06	expert	male	right	38	video_3_anesthesiste	104217	161	freq	10	5948	594.8	1	7	164936	7
RD06	expert	male	right	38	video_4_hemocue	90760	140	freq	5	3494	698.8	1	8	269153	8
RD06	expert	male	right	38	video_5_revision	66014	79	freq	7	7628	1089.71	1	9	359913	9
RD06	expert	male	right	38	video_6_valve	95060	117	freq	11	9492	862.909	1	10	425927	10
RG15	novice	male	right	26	video_1_delivrance	65883	106	freq	4	1462	365.5	1	5	47329	5
RG15	novice	male	right	26	video_2_diagnostic	51390	83	freq	3	729	243	1	6	113212	6
RG15	novice	male	right	26	video_3_anesthesiste	104216	155	freq	9	3691	410.111	1	7	164602	7
RG15	novice	male	right	26	video_4_hemocue	90762	150	freq	17	14823	871.941	1	8	268818	8
RG15	novice	male	right	26	video_5_revision	66113	93	freq	15	9561	637.4	1	9	359580	9
RG15	novice	male	right	26	video_6_valve	94958	106	freq	23	23751	1032.65	1	10	425693	10
sl03	expert	female	right	44	video_1_delivrance	65880	79	freq	3	539	179.667	1	5	47229	5
sl03	expert	female	right	44	video_2_diagnostic	51359	75	freq	0	0	0	1	6	113109	6
sl03	expert	female	right	44	video_3_anesthesiste	104184	153	freq	3	731	243.667	1	7	164468	7
sl03	expert	female	right	44	video_4_hemocue	90795	148	freq	2	366	183	1	8	268652	8
sl03	expert	female	right	44	video_5_revision	66113	77	freq	1	267	267	1	9	359447	9
sl03	expert	female	right	44	video_6_valve	94958	112	freq	4	1235	308.75	1	10	425560	10
TF10	expert	male	right	58	video_1_delivrance	65880	116	freq	6	1729	288.167	1	5	48594	5
TF10	expert	male	right	58	video_2_diagnostic	51393	89	freq	5	1331	266.2	1	6	114474	6
TF10	expert	male	right	58	video_3_anesthesiste	104183	189	freq	7	2160	308.571	1	7	165867	7
TF10	expert	male	right	58	video_4_hemocue	90762	163	freq	2	397	198.5	1	8	270050	8
TF10	expert	male	right	58	video_5_revision	66113	107	freq	2	502	251	1	9	360812	9
TF10	expert	male	right	58	video_6_valve	94992	135	freq	5	2102	420.4	1	10	426925	10
TG27	novice	male	right	30	video_1_delivrance	65848	88	freq	1	334	334	1	5	49260	5
TG27	novice	male	right	30	video_2_diagnostic	51392	68	freq	4	4064	1016	1	6	115108	6
TG27	novice	male	right	30	video_3_anesthesiste	104216	160	freq	13	5600	430.769	1	7	166500	7
TG27	novice	male	right	30	video_4_hemocue	90739	118	freq	20	7616	380.8	1	8	270716	8
TG27	novice	male	right	30	video_5_revision	66136	83	freq	9	3430	381.111	1	9	361455	9
TG27	novice	male	right	30	video_6_valve	94925	136	freq	8	3624	453	1	10	427591	10
TP21	expert	male	right	37	video_1_delivrance	65847	123	freq	3	1231	410.333	1	5	48894	5
TP21	expert	male	right	37	video_2_diagnostic	51361	75	freq	0	0	0	1	6	114741	6
TP21	expert	male	right	37	video_3_anesthesiste	104249	195	freq	6	2465	410.833	1	7	166102	7
TP21	expert	male	right	37	video_4_hemocue	90794	177	freq	5	1431	286.2	1	8	270351	8
TP21	expert	male	right	37	video_5_revision	66114	120	freq	5	1366	273.2	1	9	361145	9
TP21	expert	male	right	37	video_6_valve	94957	194	freq	2	932	466	1	10	427259	10
vn01	expert	female	right	42	video_1_delivrance	65848	86	freq	9	5995	666.111	1	5	56954	5
vn01	expert	female	right	42	video_2_diagnostic	51293	57	freq	4	3128	782	1	6	122802	6
vn01	expert	female	right	42	video_3_anesthesiste	104286	88	freq	7	3566	509.429	1	7	174095	7
vn01	expert	female	right	42	video_4_hemocue	90758	102	freq	4	1366	341.5	1	8	278381	8
vn01	expert	female	right	42	video_5_revision	66114	71	freq	10	7392	739.2	1	9	369139	9
vn01	expert	female	right	42	video_6_valve	94926	104	freq	5	4663	932.6	1	10	435253	10
AC18	expert	male	left	31	video_1_delivrance	65847	95	inject	0	0	0	1	5	51725	5
AC18	expert	male	left	31	video_2_diagnostic	51326	55	inject	0	0	0	1	6	117572	6
AC18	expert	male	left	31	video_3_anesthesiste	104250	150	inject	4	1664	416	1	7	168898	7
AC18	expert	male	left	31	video_4_hemocue	90727	117	inject	11	4660	423.636	1	8	273148	8
AC18	expert	male	left	31	video_5_revision	66114	85	inject	0	0	0	1	9	363875	9
AC18	expert	male	left	31	video_6_valve	94926	118	inject	11	4223	383.909	1	10	429989	10
AG25	expert	male	right	35	video_1_delivrance	65815	111	inject	4	1800	450	1	5	47395	5
AG25	expert	male	right	35	video_2_diagnostic	51360	95	inject	2	398	199	1	6	113210	6
AG25	expert	male	right	35	video_3_anesthesiste	104216	189	inject	7	2231	318.714	1	7	164570	7
AG25	expert	male	right	35	video_4_hemocue	90727	143	inject	12	6764	563.667	1	8	268786	8
AG25	expert	male	right	35	video_5_revision	66114	107	inject	4	1760	440	1	9	359513	9
AG25	expert	male	right	35	video_6_valve	94957	153	inject	6	3201	533.5	1	10	425627	10
AM16	expert	female	left	33	video_1_delivrance	65848	137	inject	2	492	246	1	5	47961	5
AM16	expert	female	left	33	video_2_diagnostic	51359	96	inject	3	963	321	1	6	113809	6
AM16	expert	female	left	33	video_3_anesthesiste	104217	189	inject	2	569	284.5	1	7	165168	7
AM16	expert	female	left	33	video_4_hemocue	90727	171	inject	13	4765	366.538	1	8	269385	8
AM16	expert	female	left	33	video_5_revision	66114	99	inject	2	833	416.5	1	9	360112	9
AM16	expert	female	left	33	video_6_valve	94991	164	inject	5	1696	339.2	1	10	426226	10
bd02	novice	male	right	28	video_1_delivrance	65848	88	inject	1	167	167	1	5	48926	5
bd02	novice	male	right	28	video_2_diagnostic	51361	80	inject	1	233	233	1	6	114774	6
bd02	novice	male	right	28	video_3_anesthesiste	104219	178	inject	3	633	211	1	7	166135	7
bd02	novice	male	right	28	video_4_hemocue	90760	153	inject	12	3962	330.167	1	8	270354	8
bd02	novice	male	right	28	video_5_revision	66111	97	inject	7	3690	527.143	1	9	361114	9
bd02	novice	male	right	28	video_6_valve	94925	147	inject	8	5031	628.875	1	10	427225	10
CG09	novice	female	right	31	video_1_delivrance	65881	90	inject	6	3830	638.333	1	5	48428	5
CG09	novice	female	right	31	video_2_diagnostic	51359	74	inject	0	0	0	1	6	114309	6
CG09	novice	female	right	31	video_3_anesthesiste	104216	169	inject	12	6221	518.417	1	7	165668	7
CG09	novice	female	right	31	video_4_hemocue	90761	124	inject	15	13722	914.8	1	8	269884	8
CG09	novice	female	right	31	video_5_revision	66114	96	inject	5	2318	463.6	1	9	360645	9
CG09	novice	female	right	31	video_6_valve	94960	135	inject	4	3065	766.25	1	10	426759	10
EB07	novice	female	left	29	video_1_delivrance	65847	105	inject	2	467	233.5	1	5	47129	5
EB07	novice	female	left	29	video_2_diagnostic	51426	71	inject	2	500	250	1	6	112976	6
EB07	novice	female	left	29	video_3_anesthesiste	104283	129	inject	8	2862	357.75	1	7	164402	7
EB07	novice	female	left	29	video_4_hemocue	90661	64	inject	8	4730	591.25	1	8	268685	8
EB07	novice	female	left	29	video_5_revision	66081	14	inject	4	4562	1140.5	0	9	359346	9
EB07	novice	female	left	29	video_6_valve	95091	72	inject	6	3665	610.833	1	10	425427	10
EB29	novice	female	right	28	video_1_delivrance	65846	113	inject	0	0	0	1	5	49094	5
EB29	novice	female	right	28	video_2_diagnostic	51394	76	inject	0	0	0	1	6	114940	6
EB29	novice	female	right	28	video_3_anesthesiste	104251	161	inject	2	367	183.5	1	7	166334	7
EB29	novice	female	right	28	video_4_hemocue	90759	142	inject	11	8156	741.455	1	8	270585	8
EB29	novice	female	right	28	video_5_revision	66114	107	inject	2	401	200.5	1	9	361344	9
EB29	novice	female	right	28	video_6_valve	94958	163	inject	5	2465	493	1	10	427458	10
EL05	expert	male	right	42	video_1_delivrance	65847	100	inject	3	858	286	1	5	48794	5
EL05	expert	male	right	42	video_2_diagnostic	51359	73	inject	5	2132	426.4	1	6	114641	6
EL05	expert	male	right	42	video_3_anesthesiste	104251	165	inject	15	11124	741.6	1	7	166000	7
EL05	expert	male	right	42	video_4_hemocue	90727	156	inject	24	7717	321.542	1	8	270251	8
EL05	expert	male	right	42	video_5_revision	66149	110	inject	4	1027	256.75	1	9	360978	9
EL05	expert	male	right	42	video_6_valve	94922	167	inject	4	1199	299.75	1	10	427127	10
FD23	novice	male	right	25	video_1_delivrance	65848	128	inject	2	632	316	1	5	62316	5
FD23	novice	male	right	25	video_2_diagnostic	51326	93	inject	1	167	167	1	6	128164	6
FD23	novice	male	right	25	video_3_anesthesiste	104250	166	inject	5	2098	419.6	1	7	179490	7
FD23	novice	male	right	25	video_4_hemocue	90760	127	inject	7	4556	650.857	1	8	283740	8
FD23	novice	male	right	25	video_5_revision	66114	108	inject	2	866	433	1	9	374500	9
FD23	novice	male	right	25	video_6_valve	94959	106	inject	2	1366	683	1	10	440614	10
HK11	novice	male	right	27	video_1_delivrance	65848	111	inject	4	1201	300.25	1	5	53990	5
HK11	novice	male	right	27	video_2_diagnostic	51325	75	inject	2	1365	682.5	1	6	119838	6
HK11	novice	male	right	27	video_3_anesthesiste	104217	181	inject	7	2699	385.571	1	7	171163	7
HK11	novice	male	right	27	video_4_hemocue	90761	137	inject	8	4431	553.875	1	8	275380	8
HK11	novice	male	right	27	video_5_revision	66114	84	inject	2	898	449	1	9	366141	9
HK11	novice	male	right	27	video_6_valve	94957	144	inject	4	2531	632.75	1	10	432255	10
IT22	expert	male	right	33	video_1_delivrance	65850	103	inject	0	0	0	1	5	47530	5
IT22	expert	male	right	33	video_2_diagnostic	51389	86	inject	1	166	166	1	6	113380	6
IT22	expert	male	right	33	video_3_anesthesiste	104216	155	inject	1	166	166	1	7	164769	7
IT22	expert	male	right	33	video_4_hemocue	90728	134	inject	1	200	200	1	8	268985	8
IT22	expert	male	right	33	video_5_revision	66080	99	inject	5	1299	259.8	1	9	359713	9
IT22	expert	male	right	33	video_6_valve	94957	152	inject	1	700	700	1	10	425793	10
JM08	expert	male	right	45	video_1_delivrance	65848	96	inject	4	3257	814.25	1	5	49394	5
JM08	expert	male	right	45	video_2_diagnostic	51392	59	inject	1	166	166	1	6	115242	6
JM08	expert	male	right	45	video_3_anesthesiste	104217	118	inject	5	4193	838.6	1	7	166634	7
JM08	expert	male	right	45	video_4_hemocue	85699	106	inject	11	8782	798.364	1	8	270851	8
JM08	expert	male	right	45	video_5_revision	0	0	inject	NA	NA	NA	0	9	356550	9
JM08	expert	male	right	45	video_6_valve	0	0	inject	NA	NA	NA	0	10	356550	10
LG28	novice	male	right	26	video_1_delivrance	65848	116	inject	16	9800	612.5	1	5	47328	5
LG28	novice	male	right	26	video_2_diagnostic	51360	80	inject	0	0	0	1	6	113176	6
LG28	novice	male	right	26	video_3_anesthesiste	104216	161	inject	15	8892	592.8	1	7	164536	7
LG28	novice	male	right	26	video_4_hemocue	90728	147	inject	22	8920	405.455	1	8	268752	8
LG28	novice	male	right	26	video_5_revision	66147	96	inject	7	2815	402.143	1	9	359480	9
LG28	novice	male	right	26	video_6_valve	94957	147	inject	13	5018	386	1	10	425627	10
LH04	novice	male	right	27	video_1_delivrance	65880	93	inject	4	1637	409.25	1	5	47962	5
LH04	novice	male	right	27	video_2_diagnostic	51361	72	inject	5	2164	432.8	1	6	113842	6
LH04	novice	male	right	27	video_3_anesthesiste	104216	155	inject	12	6128	510.667	1	7	165203	7
LH04	novice	male	right	27	video_4_hemocue	90760	121	inject	15	8057	537.133	1	8	269419	8
LH04	novice	male	right	27	video_5_revision	63050	74	inject	4	2730	682.5	1	9	360179	9
LH04	novice	male	right	27	video_6_valve	0	0	inject	NA	NA	NA	0	10	423229	10
LM19	expert	female	right	37	video_1_delivrance	65848	115	inject	3	931	310.333	1	5	46397	5
LM19	expert	female	right	37	video_2_diagnostic	51361	92	inject	0	0	0	1	6	112245	6
LM19	expert	female	right	37	video_3_anesthesiste	104215	180	inject	12	3218	268.167	1	7	163606	7
LM19	expert	female	right	37	video_4_hemocue	90760	161	inject	12	6927	577.25	1	8	267821	8
LM19	expert	female	right	37	video_5_revision	66114	103	inject	3	1320	440	1	9	358581	9
LM19	expert	female	right	37	video_6_valve	94861	158	inject	5	2505	501	1	10	424695	10
LT24	expert	female	right	34	video_1_delivrance	65850	130	inject	7	1799	257	1	5	47195	5
LT24	expert	female	right	34	video_2_diagnostic	51390	86	inject	0	0	0	1	6	113045	6
LT24	expert	female	right	34	video_3_anesthesiste	104184	185	inject	3	966	322	1	7	164435	7
LT24	expert	female	right	34	video_4_hemocue	90760	164	inject	12	4167	347.25	1	8	268619	8
LT24	expert	female	right	34	video_5_revision	66114	96	inject	2	398	199	1	9	359379	9
LT24	expert	female	right	34	video_6_valve	94959	150	inject	1	599	599	1	10	425493	10
LV12	expert	male	right	56	video_1_delivrance	65914	88	inject	0	0	0	1	5	50959	5
LV12	expert	male	right	56	video_2_diagnostic	51394	74	inject	1	267	267	1	6	116873	6
LV12	expert	male	right	56	video_3_anesthesiste	74106	112	inject	4	965	241.25	1	7	168267	7
LV12	expert	male	right	56	video_4_hemocue	0	0	inject	NA	NA	NA	0	8	242373	8
LV12	expert	male	right	56	video_5_revision	0	0	inject	NA	NA	NA	0	9	242373	9
LV12	expert	male	right	56	video_6_valve	0	0	inject	NA	NA	NA	0	10	242373	10
MB30	novice	female	right	27	video_1_delivrance	65848	114	inject	11	5131	466.455	1	5	46662	5
MB30	novice	female	right	27	video_2_diagnostic	51359	88	inject	2	332	166	1	6	112510	6
MB30	novice	female	right	27	video_3_anesthesiste	104217	167	inject	8	3169	396.125	1	7	163869	7
MB30	novice	female	right	27	video_4_hemocue	90762	125	inject	7	6927	989.571	1	8	268086	8
MB30	novice	female	right	27	video_5_revision	66113	100	inject	3	1065	355	1	9	358848	9
MB30	novice	female	right	27	video_6_valve	94924	45	inject	1	200	200	0	10	424961	10
MF14	novice	female	right	27	video_1_delivrance	65815	117	inject	5	1331	266.2	1	5	46829	5
MF14	novice	female	right	27	video_2_diagnostic	51359	95	inject	0	0	0	1	6	112644	6
MF14	novice	female	right	27	video_3_anesthesiste	104217	197	inject	0	0	0	1	7	164003	7
MF14	novice	female	right	27	video_4_hemocue	90727	178	inject	5	2400	480	1	8	268220	8
MF14	novice	female	right	27	video_5_revision	66114	115	inject	1	200	200	1	9	358947	9
MF14	novice	female	right	27	video_6_valve	94957	173	inject	1	565	565	1	10	425061	10
MJ20	expert	male	right	39	video_1_delivrance	65850	115	inject	2	466	233	1	5	64647	5
MJ20	expert	male	right	39	video_2_diagnostic	51357	78	inject	1	167	167	1	6	130497	6
MJ20	expert	male	right	39	video_3_anesthesiste	104217	188	inject	7	1598	228.286	1	7	181854	7
MJ20	expert	male	right	39	video_4_hemocue	90727	120	inject	14	10995	785.357	1	8	286071	8
MJ20	expert	male	right	39	video_5_revision	66115	105	inject	3	833	277.667	1	9	376798	9
MJ20	expert	male	right	39	video_6_valve	94958	165	inject	9	3497	388.556	1	10	442913	10
MK26	novice	female	left	26	video_1_delivrance	65877	51	inject	4	1966	491.5	0	5	46933	5
MK26	novice	female	left	26	video_2_diagnostic	51361	29	inject	0	0	0	0	6	112810	6
MK26	novice	female	left	26	video_3_anesthesiste	100686	39	inject	5	5196	1039.2	0	7	164171	7
MK26	novice	female	left	26	video_4_hemocue	0	0	inject	NA	NA	NA	0	8	264857	8
MK26	novice	female	left	26	video_5_revision	0	0	inject	NA	NA	NA	0	9	264857	9
MK26	novice	female	left	26	video_6_valve	0	0	inject	NA	NA	NA	0	10	264857	10
OS17	novice	male	right	26	video_1_delivrance	65849	88	inject	2	1433	716.5	1	5	47462	5
OS17	novice	male	right	26	video_2_diagnostic	51324	83	inject	0	0	0	1	6	113311	6
OS17	novice	male	right	26	video_3_anesthesiste	104250	150	inject	0	0	0	1	7	164635	7
OS17	novice	male	right	26	video_4_hemocue	90728	118	inject	6	3560	593.333	1	8	268885	8
OS17	novice	male	right	26	video_5_revision	66114	78	inject	3	735	245	1	9	359613	9
OS17	novice	male	right	26	video_6_valve	94957	110	inject	2	632	316	1	10	425727	10
RD06	expert	male	right	38	video_1_delivrance	65849	83	inject	4	2529	632.25	1	5	47696	5
RD06	expert	male	right	38	video_2_diagnostic	51391	55	inject	0	0	0	1	6	113545	6
RD06	expert	male	right	38	video_3_anesthesiste	104217	161	inject	10	5109	510.9	1	7	164936	7
RD06	expert	male	right	38	video_4_hemocue	90760	140	inject	18	7165	398.056	1	8	269153	8
RD06	expert	male	right	38	video_5_revision	66014	79	inject	2	666	333	1	9	359913	9
RD06	expert	male	right	38	video_6_valve	95060	117	inject	1	398	398	1	10	425927	10
RG15	novice	male	right	26	video_1_delivrance	65883	106	inject	2	500	250	1	5	47329	5
RG15	novice	male	right	26	video_2_diagnostic	51390	83	inject	1	167	167	1	6	113212	6
RG15	novice	male	right	26	video_3_anesthesiste	104216	155	inject	1	167	167	1	7	164602	7
RG15	novice	male	right	26	video_4_hemocue	90762	150	inject	11	3842	349.273	1	8	268818	8
RG15	novice	male	right	26	video_5_revision	66113	93	inject	0	0	0	1	9	359580	9
RG15	novice	male	right	26	video_6_valve	94958	106	inject	4	1200	300	1	10	425693	10
sl03	expert	female	right	44	video_1_delivrance	65880	79	inject	3	766	255.333	1	5	47229	5
sl03	expert	female	right	44	video_2_diagnostic	51359	75	inject	3	900	300	1	6	113109	6
sl03	expert	female	right	44	video_3_anesthesiste	104184	153	inject	12	7107	592.25	1	7	164468	7
sl03	expert	female	right	44	video_4_hemocue	90795	148	inject	17	5169	304.059	1	8	268652	8
sl03	expert	female	right	44	video_5_revision	66113	77	inject	3	1398	466	1	9	359447	9
sl03	expert	female	right	44	video_6_valve	94958	112	inject	6	2130	355	1	10	425560	10
TF10	expert	male	right	58	video_1_delivrance	65880	116	inject	9	3465	385	1	5	48594	5
TF10	expert	male	right	58	video_2_diagnostic	51393	89	inject	3	869	289.667	1	6	114474	6
TF10	expert	male	right	58	video_3_anesthesiste	104183	189	inject	16	6233	389.562	1	7	165867	7
TF10	expert	male	right	58	video_4_hemocue	90762	163	inject	24	8655	360.625	1	8	270050	8
TF10	expert	male	right	58	video_5_revision	66113	107	inject	8	1998	249.75	1	9	360812	9
TF10	expert	male	right	58	video_6_valve	94992	135	inject	7	1858	265.429	1	10	426925	10
TG27	novice	male	right	30	video_1_delivrance	65848	88	inject	2	598	299	1	5	49260	5
TG27	novice	male	right	30	video_2_diagnostic	51392	68	inject	0	0	0	1	6	115108	6
TG27	novice	male	right	30	video_3_anesthesiste	104216	160	inject	3	2497	832.333	1	7	166500	7
TG27	novice	male	right	30	video_4_hemocue	90739	118	inject	3	1267	422.333	1	8	270716	8
TG27	novice	male	right	30	video_5_revision	66136	83	inject	3	1733	577.667	1	9	361455	9
TG27	novice	male	right	30	video_6_valve	94925	136	inject	5	1865	373	1	10	427591	10
TP21	expert	male	right	37	video_1_delivrance	65847	123	inject	12	4002	333.5	1	5	48894	5
TP21	expert	male	right	37	video_2_diagnostic	51361	75	inject	3	802	267.333	1	6	114741	6
TP21	expert	male	right	37	video_3_anesthesiste	104249	195	inject	13	7526	578.923	1	7	166102	7
TP21	expert	male	right	37	video_4_hemocue	90794	177	inject	17	6332	372.471	1	8	270351	8
TP21	expert	male	right	37	video_5_revision	66114	120	inject	11	3395	308.636	1	9	361145	9
TP21	expert	male	right	37	video_6_valve	94957	194	inject	12	4028	335.667	1	10	427259	10
vn01	expert	female	right	42	video_1_delivrance	65848	86	inject	11	7095	645	1	5	56954	5
vn01	expert	female	right	42	video_2_diagnostic	51293	57	inject	5	2830	566	1	6	122802	6
vn01	expert	female	right	42	video_3_anesthesiste	104286	88	inject	16	18254	1140.88	1	7	174095	7
vn01	expert	female	right	42	video_4_hemocue	90758	102	inject	32	25176	786.75	1	8	278381	8
vn01	expert	female	right	42	video_5_revision	66114	71	inject	20	17917	895.85	1	9	369139	9
vn01	expert	female	right	42	video_6_valve	94926	104	inject	14	8253	589.5	1	10	435253	10
AC18	expert	male	left	31	video_1_delivrance	65847	95	iv	1	266	266	1	5	51725	5
AC18	expert	male	left	31	video_2_diagnostic	51326	55	iv	0	0	0	1	6	117572	6
AC18	expert	male	left	31	video_3_anesthesiste	104250	150	iv	0	0	0	1	7	168898	7
AC18	expert	male	left	31	video_4_hemocue	90727	117	iv	0	0	0	1	8	273148	8
AC18	expert	male	left	31	video_5_revision	66114	85	iv	0	0	0	1	9	363875	9
AC18	expert	male	left	31	video_6_valve	94926	118	iv	0	0	0	1	10	429989	10
AG25	expert	male	right	35	video_1_delivrance	65815	111	iv	2	1533	766.5	1	5	47395	5
AG25	expert	male	right	35	video_2_diagnostic	51360	95	iv	0	0	0	1	6	113210	6
AG25	expert	male	right	35	video_3_anesthesiste	104216	189	iv	1	366	366	1	7	164570	7
AG25	expert	male	right	35	video_4_hemocue	90727	143	iv	0	0	0	1	8	268786	8
AG25	expert	male	right	35	video_5_revision	66114	107	iv	1	1598	1598	1	9	359513	9
AG25	expert	male	right	35	video_6_valve	94957	153	iv	0	0	0	1	10	425627	10
AM16	expert	female	left	33	video_1_delivrance	65848	137	iv	3	934	311.333	1	5	47961	5
AM16	expert	female	left	33	video_2_diagnostic	51359	96	iv	2	1465	732.5	1	6	113809	6
AM16	expert	female	left	33	video_3_anesthesiste	104217	189	iv	0	0	0	1	7	165168	7
AM16	expert	female	left	33	video_4_hemocue	90727	171	iv	2	834	417	1	8	269385	8
AM16	expert	female	left	33	video_5_revision	66114	99	iv	0	0	0	1	9	360112	9
AM16	expert	female	left	33	video_6_valve	94991	164	iv	1	466	466	1	10	426226	10
bd02	novice	male	right	28	video_1_delivrance	65848	88	iv	1	234	234	1	5	48926	5
bd02	novice	male	right	28	video_2_diagnostic	51361	80	iv	0	0	0	1	6	114774	6
bd02	novice	male	right	28	video_3_anesthesiste	104219	178	iv	5	1698	339.6	1	7	166135	7
bd02	novice	male	right	28	video_4_hemocue	90760	153	iv	7	2532	361.714	1	8	270354	8
bd02	novice	male	right	28	video_5_revision	66111	97	iv	5	1535	307	1	9	361114	9
bd02	novice	male	right	28	video_6_valve	94925	147	iv	3	1098	366	1	10	427225	10
CG09	novice	female	right	31	video_1_delivrance	65881	90	iv	1	567	567	1	5	48428	5
CG09	novice	female	right	31	video_2_diagnostic	51359	74	iv	0	0	0	1	6	114309	6
CG09	novice	female	right	31	video_3_anesthesiste	104216	169	iv	0	0	0	1	7	165668	7
CG09	novice	female	right	31	video_4_hemocue	90761	124	iv	0	0	0	1	8	269884	8
CG09	novice	female	right	31	video_5_revision	66114	96	iv	0	0	0	1	9	360645	9
CG09	novice	female	right	31	video_6_valve	94960	135	iv	0	0	0	1	10	426759	10
EB07	novice	female	left	29	video_1_delivrance	65847	105	iv	3	1565	521.667	1	5	47129	5
EB07	novice	female	left	29	video_2_diagnostic	51426	71	iv	0	0	0	1	6	112976	6
EB07	novice	female	left	29	video_3_anesthesiste	104283	129	iv	0	0	0	1	7	164402	7
EB07	novice	female	left	29	video_4_hemocue	90661	64	iv	2	899	449.5	1	8	268685	8
EB07	novice	female	left	29	video_5_revision	66081	14	iv	0	0	0	0	9	359346	9
EB07	novice	female	left	29	video_6_valve	95091	72	iv	1	233	233	1	10	425427	10
EB29	novice	female	right	28	video_1_delivrance	65846	113	iv	0	0	0	1	5	49094	5
EB29	novice	female	right	28	video_2_diagnostic	51394	76	iv	0	0	0	1	6	114940	6
EB29	novice	female	right	28	video_3_anesthesiste	104251	161	iv	2	933	466.5	1	7	166334	7
EB29	novice	female	right	28	video_4_hemocue	90759	142	iv	7	2631	375.857	1	8	270585	8
EB29	novice	female	right	28	video_5_revision	66114	107	iv	3	1832	610.667	1	9	361344	9
EB29	novice	female	right	28	video_6_valve	94958	163	iv	3	1800	600	1	10	427458	10
EL05	expert	male	right	42	video_1_delivrance	65847	100	iv	1	1832	1832	1	5	48794	5
EL05	expert	male	right	42	video_2_diagnostic	51359	73	iv	0	0	0	1	6	114641	6
EL05	expert	male	right	42	video_3_anesthesiste	104251	165	iv	0	0	0	1	7	166000	7
EL05	expert	male	right	42	video_4_hemocue	90727	156	iv	1	1765	1765	1	8	270251	8
EL05	expert	male	right	42	video_5_revision	66149	110	iv	0	0	0	1	9	360978	9
EL05	expert	male	right	42	video_6_valve	94922	167	iv	0	0	0	1	10	427127	10
FD23	novice	male	right	25	video_1_delivrance	65848	128	iv	2	1033	516.5	1	5	62316	5
FD23	novice	male	right	25	video_2_diagnostic	51326	93	iv	3	1594	531.333	1	6	128164	6
FD23	novice	male	right	25	video_3_anesthesiste	104250	166	iv	0	0	0	1	7	179490	7
FD23	novice	male	right	25	video_4_hemocue	90760	127	iv	0	0	0	1	8	283740	8
FD23	novice	male	right	25	video_5_revision	66114	108	iv	0	0	0	1	9	374500	9
FD23	novice	male	right	25	video_6_valve	94959	106	iv	0	0	0	1	10	440614	10
HK11	novice	male	right	27	video_1_delivrance	65848	111	iv	4	2367	591.75	1	5	53990	5
HK11	novice	male	right	27	video_2_diagnostic	51325	75	iv	1	500	500	1	6	119838	6
HK11	novice	male	right	27	video_3_anesthesiste	104217	181	iv	1	364	364	1	7	171163	7
HK11	novice	male	right	27	video_4_hemocue	90761	137	iv	1	233	233	1	8	275380	8
HK11	novice	male	right	27	video_5_revision	66114	84	iv	0	0	0	1	9	366141	9
HK11	novice	male	right	27	video_6_valve	94957	144	iv	0	0	0	1	10	432255	10
IT22	expert	male	right	33	video_1_delivrance	65850	103	iv	0	0	0	1	5	47530	5
IT22	expert	male	right	33	video_2_diagnostic	51389	86	iv	0	0	0	1	6	113380	6
IT22	expert	male	right	33	video_3_anesthesiste	104216	155	iv	2	399	199.5	1	7	164769	7
IT22	expert	male	right	33	video_4_hemocue	90728	134	iv	2	1863	931.5	1	8	268985	8
IT22	expert	male	right	33	video_5_revision	66080	99	iv	0	0	0	1	9	359713	9
IT22	expert	male	right	33	video_6_valve	94957	152	iv	0	0	0	1	10	425793	10
JM08	expert	male	right	45	video_1_delivrance	65848	96	iv	0	0	0	1	5	49394	5
JM08	expert	male	right	45	video_2_diagnostic	51392	59	iv	0	0	0	1	6	115242	6
JM08	expert	male	right	45	video_3_anesthesiste	104217	118	iv	0	0	0	1	7	166634	7
JM08	expert	male	right	45	video_4_hemocue	85699	106	iv	0	0	0	1	8	270851	8
JM08	expert	male	right	45	video_5_revision	0	0	iv	NA	NA	NA	0	9	356550	9
JM08	expert	male	right	45	video_6_valve	0	0	iv	NA	NA	NA	0	10	356550	10
LG28	novice	male	right	26	video_1_delivrance	65848	116	iv	0	0	0	1	5	47328	5
LG28	novice	male	right	26	video_2_diagnostic	51360	80	iv	0	0	0	1	6	113176	6
LG28	novice	male	right	26	video_3_anesthesiste	104216	161	iv	0	0	0	1	7	164536	7
LG28	novice	male	right	26	video_4_hemocue	90728	147	iv	0	0	0	1	8	268752	8
LG28	novice	male	right	26	video_5_revision	66147	96	iv	1	266	266	1	9	359480	9
LG28	novice	male	right	26	video_6_valve	94957	147	iv	0	0	0	1	10	425627	10
LH04	novice	male	right	27	video_1_delivrance	65880	93	iv	0	0	0	1	5	47962	5
LH04	novice	male	right	27	video_2_diagnostic	51361	72	iv	2	931	465.5	1	6	113842	6
LH04	novice	male	right	27	video_3_anesthesiste	104216	155	iv	0	0	0	1	7	165203	7
LH04	novice	male	right	27	video_4_hemocue	90760	121	iv	0	0	0	1	8	269419	8
LH04	novice	male	right	27	video_5_revision	63050	74	iv	0	0	0	1	9	360179	9
LH04	novice	male	right	27	video_6_valve	0	0	iv	NA	NA	NA	0	10	423229	10
LM19	expert	female	right	37	video_1_delivrance	65848	115	iv	0	0	0	1	5	46397	5
LM19	expert	female	right	37	video_2_diagnostic	51361	92	iv	0	0	0	1	6	112245	6
LM19	expert	female	right	37	video_3_anesthesiste	104215	180	iv	0	0	0	1	7	163606	7
LM19	expert	female	right	37	video_4_hemocue	90760	161	iv	0	0	0	1	8	267821	8
LM19	expert	female	right	37	video_5_revision	66114	103	iv	1	667	667	1	9	358581	9
LM19	expert	female	right	37	video_6_valve	94861	158	iv	0	0	0	1	10	424695	10
LT24	expert	female	right	34	video_1_delivrance	65850	130	iv	1	466	466	1	5	47195	5
LT24	expert	female	right	34	video_2_diagnostic	51390	86	iv	0	0	0	1	6	113045	6
LT24	expert	female	right	34	video_3_anesthesiste	104184	185	iv	0	0	0	1	7	164435	7
LT24	expert	female	right	34	video_4_hemocue	90760	164	iv	2	767	383.5	1	8	268619	8
LT24	expert	female	right	34	video_5_revision	66114	96	iv	2	665	332.5	1	9	359379	9
LT24	expert	female	right	34	video_6_valve	94959	150	iv	0	0	0	1	10	425493	10
LV12	expert	male	right	56	video_1_delivrance	65914	88	iv	0	0	0	1	5	50959	5
LV12	expert	male	right	56	video_2_diagnostic	51394	74	iv	0	0	0	1	6	116873	6
LV12	expert	male	right	56	video_3_anesthesiste	74106	112	iv	0	0	0	1	7	168267	7
LV12	expert	male	right	56	video_4_hemocue	0	0	iv	NA	NA	NA	0	8	242373	8
LV12	expert	male	right	56	video_5_revision	0	0	iv	NA	NA	NA	0	9	242373	9
LV12	expert	male	right	56	video_6_valve	0	0	iv	NA	NA	NA	0	10	242373	10
MB30	novice	female	right	27	video_1_delivrance	65848	114	iv	2	632	316	1	5	46662	5
MB30	novice	female	right	27	video_2_diagnostic	51359	88	iv	0	0	0	1	6	112510	6
MB30	novice	female	right	27	video_3_anesthesiste	104217	167	iv	1	266	266	1	7	163869	7
MB30	novice	female	right	27	video_4_hemocue	90762	125	iv	1	166	166	1	8	268086	8
MB30	novice	female	right	27	video_5_revision	66113	100	iv	0	0	0	1	9	358848	9
MB30	novice	female	right	27	video_6_valve	94924	45	iv	0	0	0	0	10	424961	10
MF14	novice	female	right	27	video_1_delivrance	65815	117	iv	2	868	434	1	5	46829	5
MF14	novice	female	right	27	video_2_diagnostic	51359	95	iv	0	0	0	1	6	112644	6
MF14	novice	female	right	27	video_3_anesthesiste	104217	197	iv	1	266	266	1	7	164003	7
MF14	novice	female	right	27	video_4_hemocue	90727	178	iv	0	0	0	1	8	268220	8
MF14	novice	female	right	27	video_5_revision	66114	115	iv	2	1066	533	1	9	358947	9
MF14	novice	female	right	27	video_6_valve	94957	173	iv	0	0	0	1	10	425061	10
MJ20	expert	male	right	39	video_1_delivrance	65850	115	iv	0	0	0	1	5	64647	5
MJ20	expert	male	right	39	video_2_diagnostic	51357	78	iv	1	1365	1365	1	6	130497	6
MJ20	expert	male	right	39	video_3_anesthesiste	104217	188	iv	3	3597	1199	1	7	181854	7
MJ20	expert	male	right	39	video_4_hemocue	90727	120	iv	3	2231	743.667	1	8	286071	8
MJ20	expert	male	right	39	video_5_revision	66115	105	iv	1	200	200	1	9	376798	9
MJ20	expert	male	right	39	video_6_valve	94958	165	iv	1	1199	1199	1	10	442913	10
MK26	novice	female	left	26	video_1_delivrance	65877	51	iv	1	267	267	0	5	46933	5
MK26	novice	female	left	26	video_2_diagnostic	51361	29	iv	1	233	233	0	6	112810	6
MK26	novice	female	left	26	video_3_anesthesiste	100686	39	iv	0	0	0	0	7	164171	7
MK26	novice	female	left	26	video_4_hemocue	0	0	iv	NA	NA	NA	0	8	264857	8
MK26	novice	female	left	26	video_5_revision	0	0	iv	NA	NA	NA	0	9	264857	9
MK26	novice	female	left	26	video_6_valve	0	0	iv	NA	NA	NA	0	10	264857	10
OS17	novice	male	right	26	video_1_delivrance	65849	88	iv	1	799	799	1	5	47462	5
OS17	novice	male	right	26	video_2_diagnostic	51324	83	iv	0	0	0	1	6	113311	6
OS17	novice	male	right	26	video_3_anesthesiste	104250	150	iv	3	1438	479.333	1	7	164635	7
OS17	novice	male	right	26	video_4_hemocue	90728	118	iv	1	667	667	1	8	268885	8
OS17	novice	male	right	26	video_5_revision	66114	78	iv	0	0	0	1	9	359613	9
OS17	novice	male	right	26	video_6_valve	94957	110	iv	2	899	449.5	1	10	425727	10
RD06	expert	male	right	38	video_1_delivrance	65849	83	iv	1	337	337	1	5	47696	5
RD06	expert	male	right	38	video_2_diagnostic	51391	55	iv	0	0	0	1	6	113545	6
RD06	expert	male	right	38	video_3_anesthesiste	104217	161	iv	2	732	366	1	7	164936	7
RD06	expert	male	right	38	video_4_hemocue	90760	140	iv	3	1065	355	1	8	269153	8
RD06	expert	male	right	38	video_5_revision	66014	79	iv	0	0	0	1	9	359913	9
RD06	expert	male	right	38	video_6_valve	95060	117	iv	0	0	0	1	10	425927	10
RG15	novice	male	right	26	video_1_delivrance	65883	106	iv	0	0	0	1	5	47329	5
RG15	novice	male	right	26	video_2_diagnostic	51390	83	iv	0	0	0	1	6	113212	6
RG15	novice	male	right	26	video_3_anesthesiste	104216	155	iv	1	233	233	1	7	164602	7
RG15	novice	male	right	26	video_4_hemocue	90762	150	iv	0	0	0	1	8	268818	8
RG15	novice	male	right	26	video_5_revision	66113	93	iv	0	0	0	1	9	359580	9
RG15	novice	male	right	26	video_6_valve	94958	106	iv	0	0	0	1	10	425693	10
sl03	expert	female	right	44	video_1_delivrance	65880	79	iv	0	0	0	1	5	47229	5
sl03	expert	female	right	44	video_2_diagnostic	51359	75	iv	0	0	0	1	6	113109	6
sl03	expert	female	right	44	video_3_anesthesiste	104184	153	iv	0	0	0	1	7	164468	7
sl03	expert	female	right	44	video_4_hemocue	90795	148	iv	0	0	0	1	8	268652	8
sl03	expert	female	right	44	video_5_revision	66113	77	iv	2	608	304	1	9	359447	9
sl03	expert	female	right	44	video_6_valve	94958	112	iv	0	0	0	1	10	425560	10
TF10	expert	male	right	58	video_1_delivrance	65880	116	iv	0	0	0	1	5	48594	5
TF10	expert	male	right	58	video_2_diagnostic	51393	89	iv	1	1132	1132	1	6	114474	6
TF10	expert	male	right	58	video_3_anesthesiste	104183	189	iv	1	499	499	1	7	165867	7
TF10	expert	male	right	58	video_4_hemocue	90762	163	iv	2	800	400	1	8	270050	8
TF10	expert	male	right	58	video_5_revision	66113	107	iv	1	1068	1068	1	9	360812	9
TF10	expert	male	right	58	video_6_valve	94992	135	iv	0	0	0	1	10	426925	10
TG27	novice	male	right	30	video_1_delivrance	65848	88	iv	2	666	333	1	5	49260	5
TG27	novice	male	right	30	video_2_diagnostic	51392	68	iv	0	0	0	1	6	115108	6
TG27	novice	male	right	30	video_3_anesthesiste	104216	160	iv	0	0	0	1	7	166500	7
TG27	novice	male	right	30	video_4_hemocue	90739	118	iv	0	0	0	1	8	270716	8
TG27	novice	male	right	30	video_5_revision	66136	83	iv	0	0	0	1	9	361455	9
TG27	novice	male	right	30	video_6_valve	94925	136	iv	0	0	0	1	10	427591	10
TP21	expert	male	right	37	video_1_delivrance	65847	123	iv	2	566	283	1	5	48894	5
TP21	expert	male	right	37	video_2_diagnostic	51361	75	iv	0	0	0	1	6	114741	6
TP21	expert	male	right	37	video_3_anesthesiste	104249	195	iv	0	0	0	1	7	166102	7
TP21	expert	male	right	37	video_4_hemocue	90794	177	iv	1	266	266	1	8	270351	8
TP21	expert	male	right	37	video_5_revision	66114	120	iv	0	0	0	1	9	361145	9
TP21	expert	male	right	37	video_6_valve	94957	194	iv	0	0	0	1	10	427259	10
vn01	expert	female	right	42	video_1_delivrance	65848	86	iv	0	0	0	1	5	56954	5
vn01	expert	female	right	42	video_2_diagnostic	51293	57	iv	0	0	0	1	6	122802	6
vn01	expert	female	right	42	video_3_anesthesiste	104286	88	iv	0	0	0	1	7	174095	7
vn01	expert	female	right	42	video_4_hemocue	90758	102	iv	0	0	0	1	8	278381	8
vn01	expert	female	right	42	video_5_revision	66114	71	iv	0	0	0	1	9	369139	9
vn01	expert	female	right	42	video_6_valve	94926	104	iv	0	0	0	1	10	435253	10
AC18	expert	male	left	31	video_1_delivrance	65847	95	obsequip	4	2697	674.25	1	5	51725	5
AC18	expert	male	left	31	video_2_diagnostic	51326	55	obsequip	3	2363	787.667	1	6	117572	6
AC18	expert	male	left	31	video_3_anesthesiste	104250	150	obsequip	5	1799	359.8	1	7	168898	7
AC18	expert	male	left	31	video_4_hemocue	90727	117	obsequip	0	0	0	1	8	273148	8
AC18	expert	male	left	31	video_5_revision	66114	85	obsequip	3	1132	377.333	1	9	363875	9
AC18	expert	male	left	31	video_6_valve	94926	118	obsequip	2	798	399	1	10	429989	10
AG25	expert	male	right	35	video_1_delivrance	65815	111	obsequip	2	696	348	1	5	47395	5
AG25	expert	male	right	35	video_2_diagnostic	51360	95	obsequip	4	2766	691.5	1	6	113210	6
AG25	expert	male	right	35	video_3_anesthesiste	104216	189	obsequip	6	1999	333.167	1	7	164570	7
AG25	expert	male	right	35	video_4_hemocue	90727	143	obsequip	6	2099	349.833	1	8	268786	8
AG25	expert	male	right	35	video_5_revision	66114	107	obsequip	0	0	0	1	9	359513	9
AG25	expert	male	right	35	video_6_valve	94957	153	obsequip	10	3858	385.8	1	10	425627	10
AM16	expert	female	left	33	video_1_delivrance	65848	137	obsequip	7	2896	413.714	1	5	47961	5
AM16	expert	female	left	33	video_2_diagnostic	51359	96	obsequip	6	1432	238.667	1	6	113809	6
AM16	expert	female	left	33	video_3_anesthesiste	104217	189	obsequip	7	2496	356.571	1	7	165168	7
AM16	expert	female	left	33	video_4_hemocue	90727	171	obsequip	5	1533	306.6	1	8	269385	8
AM16	expert	female	left	33	video_5_revision	66114	99	obsequip	6	1533	255.5	1	9	360112	9
AM16	expert	female	left	33	video_6_valve	94991	164	obsequip	14	7430	530.714	1	10	426226	10
bd02	novice	male	right	28	video_1_delivrance	65848	88	obsequip	1	2364	2364	1	5	48926	5
bd02	novice	male	right	28	video_2_diagnostic	51361	80	obsequip	2	599	299.5	1	6	114774	6
bd02	novice	male	right	28	video_3_anesthesiste	104219	178	obsequip	3	567	189	1	7	166135	7
bd02	novice	male	right	28	video_4_hemocue	90760	153	obsequip	6	1526	254.333	1	8	270354	8
bd02	novice	male	right	28	video_5_revision	66111	97	obsequip	2	466	233	1	9	361114	9
bd02	novice	male	right	28	video_6_valve	94925	147	obsequip	5	1731	346.2	1	10	427225	10
CG09	novice	female	right	31	video_1_delivrance	65881	90	obsequip	3	2200	733.333	1	5	48428	5
CG09	novice	female	right	31	video_2_diagnostic	51359	74	obsequip	3	800	266.667	1	6	114309	6
CG09	novice	female	right	31	video_3_anesthesiste	104216	169	obsequip	9	3663	407	1	7	165668	7
CG09	novice	female	right	31	video_4_hemocue	90761	124	obsequip	6	2370	395	1	8	269884	8
CG09	novice	female	right	31	video_5_revision	66114	96	obsequip	3	1799	599.667	1	9	360645	9
CG09	novice	female	right	31	video_6_valve	94960	135	obsequip	16	8727	545.438	1	10	426759	10
EB07	novice	female	left	29	video_1_delivrance	65847	105	obsequip	3	1097	365.667	1	5	47129	5
EB07	novice	female	left	29	video_2_diagnostic	51426	71	obsequip	4	1097	274.25	1	6	112976	6
EB07	novice	female	left	29	video_3_anesthesiste	104283	129	obsequip	3	630	210	1	7	164402	7
EB07	novice	female	left	29	video_4_hemocue	90661	64	obsequip	0	0	0	1	8	268685	8
EB07	novice	female	left	29	video_5_revision	66081	14	obsequip	0	0	0	0	9	359346	9
EB07	novice	female	left	29	video_6_valve	95091	72	obsequip	3	967	322.333	1	10	425427	10
EB29	novice	female	right	28	video_1_delivrance	65846	113	obsequip	2	1497	748.5	1	5	49094	5
EB29	novice	female	right	28	video_2_diagnostic	51394	76	obsequip	1	866	866	1	6	114940	6
EB29	novice	female	right	28	video_3_anesthesiste	104251	161	obsequip	3	639	213	1	7	166334	7
EB29	novice	female	right	28	video_4_hemocue	90759	142	obsequip	2	364	182	1	8	270585	8
EB29	novice	female	right	28	video_5_revision	66114	107	obsequip	2	668	334	1	9	361344	9
EB29	novice	female	right	28	video_6_valve	94958	163	obsequip	8	3229	403.625	1	10	427458	10
EL05	expert	male	right	42	video_1_delivrance	65847	100	obsequip	10	3930	393	1	5	48794	5
EL05	expert	male	right	42	video_2_diagnostic	51359	73	obsequip	2	2598	1299	1	6	114641	6
EL05	expert	male	right	42	video_3_anesthesiste	104251	165	obsequip	4	1031	257.75	1	7	166000	7
EL05	expert	male	right	42	video_4_hemocue	90727	156	obsequip	7	2459	351.286	1	8	270251	8
EL05	expert	male	right	42	video_5_revision	66149	110	obsequip	3	667	222.333	1	9	360978	9
EL05	expert	male	right	42	video_6_valve	94922	167	obsequip	13	6161	473.923	1	10	427127	10
FD23	novice	male	right	25	video_1_delivrance	65848	128	obsequip	7	2097	299.571	1	5	62316	5
FD23	novice	male	right	25	video_2_diagnostic	51326	93	obsequip	3	1101	367	1	6	128164	6
FD23	novice	male	right	25	video_3_anesthesiste	104250	166	obsequip	1	366	366	1	7	179490	7
FD23	novice	male	right	25	video_4_hemocue	90760	127	obsequip	2	467	233.5	1	8	283740	8
FD23	novice	male	right	25	video_5_revision	66114	108	obsequip	3	1430	476.667	1	9	374500	9
FD23	novice	male	right	25	video_6_valve	94959	106	obsequip	2	766	383	1	10	440614	10
HK11	novice	male	right	27	video_1_delivrance	65848	111	obsequip	3	1500	500	1	5	53990	5
HK11	novice	male	right	27	video_2_diagnostic	51325	75	obsequip	1	599	599	1	6	119838	6
HK11	novice	male	right	27	video_3_anesthesiste	104217	181	obsequip	5	1468	293.6	1	7	171163	7
HK11	novice	male	right	27	video_4_hemocue	90761	137	obsequip	4	866	216.5	1	8	275380	8
HK11	novice	male	right	27	video_5_revision	66114	84	obsequip	0	0	0	1	9	366141	9
HK11	novice	male	right	27	video_6_valve	94957	144	obsequip	5	3131	626.2	1	10	432255	10
IT22	expert	male	right	33	video_1_delivrance	65850	103	obsequip	2	1168	584	1	5	47530	5
IT22	expert	male	right	33	video_2_diagnostic	51389	86	obsequip	1	400	400	1	6	113380	6
IT22	expert	male	right	33	video_3_anesthesiste	104216	155	obsequip	2	532	266	1	7	164769	7
IT22	expert	male	right	33	video_4_hemocue	90728	134	obsequip	1	266	266	1	8	268985	8
IT22	expert	male	right	33	video_5_revision	66080	99	obsequip	1	333	333	1	9	359713	9
IT22	expert	male	right	33	video_6_valve	94957	152	obsequip	6	2366	394.333	1	10	425793	10
JM08	expert	male	right	45	video_1_delivrance	65848	96	obsequip	5	4140	828	1	5	49394	5
JM08	expert	male	right	45	video_2_diagnostic	51392	59	obsequip	1	799	799	1	6	115242	6
JM08	expert	male	right	45	video_3_anesthesiste	104217	118	obsequip	1	266	266	1	7	166634	7
JM08	expert	male	right	45	video_4_hemocue	85699	106	obsequip	3	834	278	1	8	270851	8
JM08	expert	male	right	45	video_5_revision	0	0	obsequip	NA	NA	NA	0	9	356550	9
JM08	expert	male	right	45	video_6_valve	0	0	obsequip	NA	NA	NA	0	10	356550	10
LG28	novice	male	right	26	video_1_delivrance	65848	116	obsequip	2	666	333	1	5	47328	5
LG28	novice	male	right	26	video_2_diagnostic	51360	80	obsequip	6	2967	494.5	1	6	113176	6
LG28	novice	male	right	26	video_3_anesthesiste	104216	161	obsequip	3	1965	655	1	7	164536	7
LG28	novice	male	right	26	video_4_hemocue	90728	147	obsequip	3	755	251.667	1	8	268752	8
LG28	novice	male	right	26	video_5_revision	66147	96	obsequip	4	1431	357.75	1	9	359480	9
LG28	novice	male	right	26	video_6_valve	94957	147	obsequip	8	4405	550.625	1	10	425627	10
LH04	novice	male	right	27	video_1_delivrance	65880	93	obsequip	6	2732	455.333	1	5	47962	5
LH04	novice	male	right	27	video_2_diagnostic	51361	72	obsequip	3	999	333	1	6	113842	6
LH04	novice	male	right	27	video_3_anesthesiste	104216	155	obsequip	8	2461	307.625	1	7	165203	7
LH04	novice	male	right	27	video_4_hemocue	90760	121	obsequip	5	2933	586.6	1	8	269419	8
LH04	novice	male	right	27	video_5_revision	63050	74	obsequip	2	933	466.5	1	9	360179	9
LH04	novice	male	right	27	video_6_valve	0	0	obsequip	NA	NA	NA	0	10	423229	10
LM19	expert	female	right	37	video_1_delivrance	65848	115	obsequip	6	1434	239	1	5	46397	5
LM19	expert	female	right	37	video_2_diagnostic	51361	92	obsequip	2	966	483	1	6	112245	6
LM19	expert	female	right	37	video_3_anesthesiste	104215	180	obsequip	3	766	255.333	1	7	163606	7
LM19	expert	female	right	37	video_4_hemocue	90760	161	obsequip	2	832	416	1	8	267821	8
LM19	expert	female	right	37	video_5_revision	66114	103	obsequip	6	1465	244.167	1	9	358581	9
LM19	expert	female	right	37	video_6_valve	94861	158	obsequip	7	1798	256.857	1	10	424695	10
LT24	expert	female	right	34	video_1_delivrance	65850	130	obsequip	9	3996	444	1	5	47195	5
LT24	expert	female	right	34	video_2_diagnostic	51390	86	obsequip	6	2834	472.333	1	6	113045	6
LT24	expert	female	right	34	video_3_anesthesiste	104184	185	obsequip	5	1365	273	1	7	164435	7
LT24	expert	female	right	34	video_4_hemocue	90760	164	obsequip	7	1796	256.571	1	8	268619	8
LT24	expert	female	right	34	video_5_revision	66114	96	obsequip	3	1028	342.667	1	9	359379	9
LT24	expert	female	right	34	video_6_valve	94959	150	obsequip	5	1433	286.6	1	10	425493	10
LV12	expert	male	right	56	video_1_delivrance	65914	88	obsequip	2	1533	766.5	1	5	50959	5
LV12	expert	male	right	56	video_2_diagnostic	51394	74	obsequip	4	2566	641.5	1	6	116873	6
LV12	expert	male	right	56	video_3_anesthesiste	74106	112	obsequip	3	933	311	1	7	168267	7
LV12	expert	male	right	56	video_4_hemocue	0	0	obsequip	NA	NA	NA	0	8	242373	8
LV12	expert	male	right	56	video_5_revision	0	0	obsequip	NA	NA	NA	0	9	242373	9
LV12	expert	male	right	56	video_6_valve	0	0	obsequip	NA	NA	NA	0	10	242373	10
MB30	novice	female	right	27	video_1_delivrance	65848	114	obsequip	3	2029	676.333	1	5	46662	5
MB30	novice	female	right	27	video_2_diagnostic	51359	88	obsequip	1	1765	1765	1	6	112510	6
MB30	novice	female	right	27	video_3_anesthesiste	104217	167	obsequip	1	833	833	1	7	163869	7
MB30	novice	female	right	27	video_4_hemocue	90762	125	obsequip	8	2862	357.75	1	8	268086	8
MB30	novice	female	right	27	video_5_revision	66113	100	obsequip	0	0	0	1	9	358848	9
MB30	novice	female	right	27	video_6_valve	94924	45	obsequip	0	0	0	0	10	424961	10
MF14	novice	female	right	27	video_1_delivrance	65815	117	obsequip	3	1235	411.667	1	5	46829	5
MF14	novice	female	right	27	video_2_diagnostic	51359	95	obsequip	3	1199	399.667	1	6	112644	6
MF14	novice	female	right	27	video_3_anesthesiste	104217	197	obsequip	4	1133	283.25	1	7	164003	7
MF14	novice	female	right	27	video_4_hemocue	90727	178	obsequip	2	498	249	1	8	268220	8
MF14	novice	female	right	27	video_5_revision	66114	115	obsequip	3	1096	365.333	1	9	358947	9
MF14	novice	female	right	27	video_6_valve	94957	173	obsequip	2	565	282.5	1	10	425061	10
MJ20	expert	male	right	39	video_1_delivrance	65850	115	obsequip	6	2633	438.833	1	5	64647	5
MJ20	expert	male	right	39	video_2_diagnostic	51357	78	obsequip	1	266	266	1	6	130497	6
MJ20	expert	male	right	39	video_3_anesthesiste	104217	188	obsequip	6	1563	260.5	1	7	181854	7
MJ20	expert	male	right	39	video_4_hemocue	90727	120	obsequip	1	299	299	1	8	286071	8
MJ20	expert	male	right	39	video_5_revision	66115	105	obsequip	2	662	331	1	9	376798	9
MJ20	expert	male	right	39	video_6_valve	94958	165	obsequip	7	2031	290.143	1	10	442913	10
MK26	novice	female	left	26	video_1_delivrance	65877	51	obsequip	6	3330	555	0	5	46933	5
MK26	novice	female	left	26	video_2_diagnostic	51361	29	obsequip	2	1366	683	0	6	112810	6
MK26	novice	female	left	26	video_3_anesthesiste	100686	39	obsequip	1	1932	1932	0	7	164171	7
MK26	novice	female	left	26	video_4_hemocue	0	0	obsequip	NA	NA	NA	0	8	264857	8
MK26	novice	female	left	26	video_5_revision	0	0	obsequip	NA	NA	NA	0	9	264857	9
MK26	novice	female	left	26	video_6_valve	0	0	obsequip	NA	NA	NA	0	10	264857	10
OS17	novice	male	right	26	video_1_delivrance	65849	88	obsequip	5	3196	639.2	1	5	47462	5
OS17	novice	male	right	26	video_2_diagnostic	51324	83	obsequip	1	200	200	1	6	113311	6
OS17	novice	male	right	26	video_3_anesthesiste	104250	150	obsequip	0	0	0	1	7	164635	7
OS17	novice	male	right	26	video_4_hemocue	90728	118	obsequip	2	500	250	1	8	268885	8
OS17	novice	male	right	26	video_5_revision	66114	78	obsequip	1	267	267	1	9	359613	9
OS17	novice	male	right	26	video_6_valve	94957	110	obsequip	2	899	449.5	1	10	425727	10
RD06	expert	male	right	38	video_1_delivrance	65849	83	obsequip	7	2270	324.286	1	5	47696	5
RD06	expert	male	right	38	video_2_diagnostic	51391	55	obsequip	0	0	0	1	6	113545	6
RD06	expert	male	right	38	video_3_anesthesiste	104217	161	obsequip	7	1901	271.571	1	7	164936	7
RD06	expert	male	right	38	video_4_hemocue	90760	140	obsequip	6	1863	310.5	1	8	269153	8
RD06	expert	male	right	38	video_5_revision	66014	79	obsequip	1	636	636	1	9	359913	9
RD06	expert	male	right	38	video_6_valve	95060	117	obsequip	7	2164	309.143	1	10	425927	10
RG15	novice	male	right	26	video_1_delivrance	65883	106	obsequip	3	1333	444.333	1	5	47329	5
RG15	novice	male	right	26	video_2_diagnostic	51390	83	obsequip	2	433	216.5	1	6	113212	6
RG15	novice	male	right	26	video_3_anesthesiste	104216	155	obsequip	6	2528	421.333	1	7	164602	7
RG15	novice	male	right	26	video_4_hemocue	90762	150	obsequip	3	699	233	1	8	268818	8
RG15	novice	male	right	26	video_5_revision	66113	93	obsequip	2	1133	566.5	1	9	359580	9
RG15	novice	male	right	26	video_6_valve	94958	106	obsequip	2	1001	500.5	1	10	425693	10
sl03	expert	female	right	44	video_1_delivrance	65880	79	obsequip	4	2262	565.5	1	5	47229	5
sl03	expert	female	right	44	video_2_diagnostic	51359	75	obsequip	1	166	166	1	6	113109	6
sl03	expert	female	right	44	video_3_anesthesiste	104184	153	obsequip	5	972	194.4	1	7	164468	7
sl03	expert	female	right	44	video_4_hemocue	90795	148	obsequip	4	1130	282.5	1	8	268652	8
sl03	expert	female	right	44	video_5_revision	66113	77	obsequip	1	167	167	1	9	359447	9
sl03	expert	female	right	44	video_6_valve	94958	112	obsequip	4	3398	849.5	1	10	425560	10
TF10	expert	male	right	58	video_1_delivrance	65880	116	obsequip	7	2131	304.429	1	5	48594	5
TF10	expert	male	right	58	video_2_diagnostic	51393	89	obsequip	1	266	266	1	6	114474	6
TF10	expert	male	right	58	video_3_anesthesiste	104183	189	obsequip	1	434	434	1	7	165867	7
TF10	expert	male	right	58	video_4_hemocue	90762	163	obsequip	5	1596	319.2	1	8	270050	8
TF10	expert	male	right	58	video_5_revision	66113	107	obsequip	3	1200	400	1	9	360812	9
TF10	expert	male	right	58	video_6_valve	94992	135	obsequip	13	10425	801.923	1	10	426925	10
TG27	novice	male	right	30	video_1_delivrance	65848	88	obsequip	3	1167	389	1	5	49260	5
TG27	novice	male	right	30	video_2_diagnostic	51392	68	obsequip	5	4695	939	1	6	115108	6
TG27	novice	male	right	30	video_3_anesthesiste	104216	160	obsequip	2	400	200	1	7	166500	7
TG27	novice	male	right	30	video_4_hemocue	90739	118	obsequip	0	0	0	1	8	270716	8
TG27	novice	male	right	30	video_5_revision	66136	83	obsequip	6	2822	470.333	1	9	361455	9
TG27	novice	male	right	30	video_6_valve	94925	136	obsequip	5	3663	732.6	1	10	427591	10
TP21	expert	male	right	37	video_1_delivrance	65847	123	obsequip	6	2465	410.833	1	5	48894	5
TP21	expert	male	right	37	video_2_diagnostic	51361	75	obsequip	2	3228	1614	1	6	114741	6
TP21	expert	male	right	37	video_3_anesthesiste	104249	195	obsequip	17	6735	396.176	1	7	166102	7
TP21	expert	male	right	37	video_4_hemocue	90794	177	obsequip	14	4170	297.857	1	8	270351	8
TP21	expert	male	right	37	video_5_revision	66114	120	obsequip	8	2098	262.25	1	9	361145	9
TP21	expert	male	right	37	video_6_valve	94957	194	obsequip	24	8807	366.958	1	10	427259	10
vn01	expert	female	right	42	video_1_delivrance	65848	86	obsequip	1	399	399	1	5	56954	5
vn01	expert	female	right	42	video_2_diagnostic	51293	57	obsequip	3	1232	410.667	1	6	122802	6
vn01	expert	female	right	42	video_3_anesthesiste	104286	88	obsequip	4	2065	516.25	1	7	174095	7
vn01	expert	female	right	42	video_4_hemocue	90758	102	obsequip	3	1064	354.667	1	8	278381	8
vn01	expert	female	right	42	video_5_revision	66114	71	obsequip	3	1366	455.333	1	9	369139	9
vn01	expert	female	right	42	video_6_valve	94926	104	obsequip	13	3733	287.154	1	10	435253	10
AC18	expert	male	left	31	video_1_delivrance	65847	95	obst	8	3484	435.5	1	5	51725	5
AC18	expert	male	left	31	video_2_diagnostic	51326	55	obst	1	1000	1000	1	6	117572	6
AC18	expert	male	left	31	video_3_anesthesiste	104250	150	obst	8	2133	266.625	1	7	168898	7
AC18	expert	male	left	31	video_4_hemocue	90727	117	obst	0	0	0	1	8	273148	8
AC18	expert	male	left	31	video_5_revision	66114	85	obst	1	433	433	1	9	363875	9
AC18	expert	male	left	31	video_6_valve	94926	118	obst	4	4063	1015.75	1	10	429989	10
AG25	expert	male	right	35	video_1_delivrance	65815	111	obst	4	2466	616.5	1	5	47395	5
AG25	expert	male	right	35	video_2_diagnostic	51360	95	obst	6	2164	360.667	1	6	113210	6
AG25	expert	male	right	35	video_3_anesthesiste	104216	189	obst	2	532	266	1	7	164570	7
AG25	expert	male	right	35	video_4_hemocue	90727	143	obst	3	928	309.333	1	8	268786	8
AG25	expert	male	right	35	video_5_revision	66114	107	obst	0	0	0	1	9	359513	9
AG25	expert	male	right	35	video_6_valve	94957	153	obst	7	3262	466	1	10	425627	10
AM16	expert	female	left	33	video_1_delivrance	65848	137	obst	5	1997	399.4	1	5	47961	5
AM16	expert	female	left	33	video_2_diagnostic	51359	96	obst	2	957	478.5	1	6	113809	6
AM16	expert	female	left	33	video_3_anesthesiste	104217	189	obst	1	898	898	1	7	165168	7
AM16	expert	female	left	33	video_4_hemocue	90727	171	obst	4	1760	440	1	8	269385	8
AM16	expert	female	left	33	video_5_revision	66114	99	obst	3	731	243.667	1	9	360112	9
AM16	expert	female	left	33	video_6_valve	94991	164	obst	7	2665	380.714	1	10	426226	10
bd02	novice	male	right	28	video_1_delivrance	65848	88	obst	2	636	318	1	5	48926	5
bd02	novice	male	right	28	video_2_diagnostic	51361	80	obst	2	731	365.5	1	6	114774	6
bd02	novice	male	right	28	video_3_anesthesiste	104219	178	obst	3	865	288.333	1	7	166135	7
bd02	novice	male	right	28	video_4_hemocue	90760	153	obst	4	1164	291	1	8	270354	8
bd02	novice	male	right	28	video_5_revision	66111	97	obst	0	0	0	1	9	361114	9
bd02	novice	male	right	28	video_6_valve	94925	147	obst	8	2735	341.875	1	10	427225	10
CG09	novice	female	right	31	video_1_delivrance	65881	90	obst	6	2000	333.333	1	5	48428	5
CG09	novice	female	right	31	video_2_diagnostic	51359	74	obst	2	932	466	1	6	114309	6
CG09	novice	female	right	31	video_3_anesthesiste	104216	169	obst	4	1965	491.25	1	7	165668	7
CG09	novice	female	right	31	video_4_hemocue	90761	124	obst	1	333	333	1	8	269884	8
CG09	novice	female	right	31	video_5_revision	66114	96	obst	1	237	237	1	9	360645	9
CG09	novice	female	right	31	video_6_valve	94960	135	obst	8	2530	316.25	1	10	426759	10
EB07	novice	female	left	29	video_1_delivrance	65847	105	obst	7	3432	490.286	1	5	47129	5
EB07	novice	female	left	29	video_2_diagnostic	51426	71	obst	4	1199	299.75	1	6	112976	6
EB07	novice	female	left	29	video_3_anesthesiste	104283	129	obst	3	800	266.667	1	7	164402	7
EB07	novice	female	left	29	video_4_hemocue	90661	64	obst	3	967	322.333	1	8	268685	8
EB07	novice	female	left	29	video_5_revision	66081	14	obst	0	0	0	0	9	359346	9
EB07	novice	female	left	29	video_6_valve	95091	72	obst	3	1565	521.667	1	10	425427	10
EB29	novice	female	right	28	video_1_delivrance	65846	113	obst	9	3388	376.444	1	5	49094	5
EB29	novice	female	right	28	video_2_diagnostic	51394	76	obst	6	1731	288.5	1	6	114940	6
EB29	novice	female	right	28	video_3_anesthesiste	104251	161	obst	7	3629	518.429	1	7	166334	7
EB29	novice	female	right	28	video_4_hemocue	90759	142	obst	8	3658	457.25	1	8	270585	8
EB29	novice	female	right	28	video_5_revision	66114	107	obst	7	2702	386	1	9	361344	9
EB29	novice	female	right	28	video_6_valve	94958	163	obst	20	7561	378.05	1	10	427458	10
EL05	expert	male	right	42	video_1_delivrance	65847	100	obst	5	3163	632.6	1	5	48794	5
EL05	expert	male	right	42	video_2_diagnostic	51359	73	obst	3	1099	366.333	1	6	114641	6
EL05	expert	male	right	42	video_3_anesthesiste	104251	165	obst	9	2197	244.111	1	7	166000	7
EL05	expert	male	right	42	video_4_hemocue	90727	156	obst	5	1431	286.2	1	8	270251	8
EL05	expert	male	right	42	video_5_revision	66149	110	obst	2	401	200.5	1	9	360978	9
EL05	expert	male	right	42	video_6_valve	94922	167	obst	19	6529	343.632	1	10	427127	10
FD23	novice	male	right	25	video_1_delivrance	65848	128	obst	9	3732	414.667	1	5	62316	5
FD23	novice	male	right	25	video_2_diagnostic	51326	93	obst	4	3061	765.25	1	6	128164	6
FD23	novice	male	right	25	video_3_anesthesiste	104250	166	obst	6	2931	488.5	1	7	179490	7
FD23	novice	male	right	25	video_4_hemocue	90760	127	obst	2	1799	899.5	1	8	283740	8
FD23	novice	male	right	25	video_5_revision	66114	108	obst	6	3328	554.667	1	9	374500	9
FD23	novice	male	right	25	video_6_valve	94959	106	obst	9	7826	869.556	1	10	440614	10
HK11	novice	male	right	27	video_1_delivrance	65848	111	obst	9	3899	433.222	1	5	53990	5
HK11	novice	male	right	27	video_2_diagnostic	51325	75	obst	7	3234	462	1	6	119838	6
HK11	novice	male	right	27	video_3_anesthesiste	104217	181	obst	6	3700	616.667	1	7	171163	7
HK11	novice	male	right	27	video_4_hemocue	90761	137	obst	6	3427	571.167	1	8	275380	8
HK11	novice	male	right	27	video_5_revision	66114	84	obst	3	1536	512	1	9	366141	9
HK11	novice	male	right	27	video_6_valve	94957	144	obst	18	11398	633.222	1	10	432255	10
IT22	expert	male	right	33	video_1_delivrance	65850	103	obst	12	6166	513.833	1	5	47530	5
IT22	expert	male	right	33	video_2_diagnostic	51389	86	obst	10	4100	410	1	6	113380	6
IT22	expert	male	right	33	video_3_anesthesiste	104216	155	obst	4	7128	1782	1	7	164769	7
IT22	expert	male	right	33	video_4_hemocue	90728	134	obst	1	599	599	1	8	268985	8
IT22	expert	male	right	33	video_5_revision	66080	99	obst	7	3431	490.143	1	9	359713	9
IT22	expert	male	right	33	video_6_valve	94957	152	obst	17	7460	438.824	1	10	425793	10
JM08	expert	male	right	45	video_1_delivrance	65848	96	obst	8	2728	341	1	5	49394	5
JM08	expert	male	right	45	video_2_diagnostic	51392	59	obst	5	2697	539.4	1	6	115242	6
JM08	expert	male	right	45	video_3_anesthesiste	104217	118	obst	4	1600	400	1	7	166634	7
JM08	expert	male	right	45	video_4_hemocue	85699	106	obst	3	1905	635	1	8	270851	8
JM08	expert	male	right	45	video_5_revision	0	0	obst	NA	NA	NA	0	9	356550	9
JM08	expert	male	right	45	video_6_valve	0	0	obst	NA	NA	NA	0	10	356550	10
LG28	novice	male	right	26	video_1_delivrance	65848	116	obst	8	2098	262.25	1	5	47328	5
LG28	novice	male	right	26	video_2_diagnostic	51360	80	obst	7	2044	292	1	6	113176	6
LG28	novice	male	right	26	video_3_anesthesiste	104216	161	obst	1	213	213	1	7	164536	7
LG28	novice	male	right	26	video_4_hemocue	90728	147	obst	2	764	382	1	8	268752	8
LG28	novice	male	right	26	video_5_revision	66147	96	obst	3	1432	477.333	1	9	359480	9
LG28	novice	male	right	26	video_6_valve	94957	147	obst	16	5593	349.562	1	10	425627	10
LH04	novice	male	right	27	video_1_delivrance	65880	93	obst	7	2333	333.286	1	5	47962	5
LH04	novice	male	right	27	video_2_diagnostic	51361	72	obst	4	766	191.5	1	6	113842	6
LH04	novice	male	right	27	video_3_anesthesiste	104216	155	obst	3	1367	455.667	1	7	165203	7
LH04	novice	male	right	27	video_4_hemocue	90760	121	obst	2	1371	685.5	1	8	269419	8
LH04	novice	male	right	27	video_5_revision	63050	74	obst	2	734	367	1	9	360179	9
LH04	novice	male	right	27	video_6_valve	0	0	obst	NA	NA	NA	0	10	423229	10
LM19	expert	female	right	37	video_1_delivrance	65848	115	obst	6	3398	566.333	1	5	46397	5
LM19	expert	female	right	37	video_2_diagnostic	51361	92	obst	5	2199	439.8	1	6	112245	6
LM19	expert	female	right	37	video_3_anesthesiste	104215	180	obst	3	761	253.667	1	7	163606	7
LM19	expert	female	right	37	video_4_hemocue	90760	161	obst	3	929	309.667	1	8	267821	8
LM19	expert	female	right	37	video_5_revision	66114	103	obst	1	2165	2165	1	9	358581	9
LM19	expert	female	right	37	video_6_valve	94861	158	obst	8	2598	324.75	1	10	424695	10
LT24	expert	female	right	34	video_1_delivrance	65850	130	obst	2	1431	715.5	1	5	47195	5
LT24	expert	female	right	34	video_2_diagnostic	51390	86	obst	1	200	200	1	6	113045	6
LT24	expert	female	right	34	video_3_anesthesiste	104184	185	obst	2	599	299.5	1	7	164435	7
LT24	expert	female	right	34	video_4_hemocue	90760	164	obst	5	1598	319.6	1	8	268619	8
LT24	expert	female	right	34	video_5_revision	66114	96	obst	1	267	267	1	9	359379	9
LT24	expert	female	right	34	video_6_valve	94959	150	obst	1	167	167	1	10	425493	10
LV12	expert	male	right	56	video_1_delivrance	65914	88	obst	11	4558	414.364	1	5	50959	5
LV12	expert	male	right	56	video_2_diagnostic	51394	74	obst	6	2033	338.833	1	6	116873	6
LV12	expert	male	right	56	video_3_anesthesiste	74106	112	obst	2	731	365.5	1	7	168267	7
LV12	expert	male	right	56	video_4_hemocue	0	0	obst	NA	NA	NA	0	8	242373	8
LV12	expert	male	right	56	video_5_revision	0	0	obst	NA	NA	NA	0	9	242373	9
LV12	expert	male	right	56	video_6_valve	0	0	obst	NA	NA	NA	0	10	242373	10
MB30	novice	female	right	27	video_1_delivrance	65848	114	obst	8	2600	325	1	5	46662	5
MB30	novice	female	right	27	video_2_diagnostic	51359	88	obst	7	2103	300.429	1	6	112510	6
MB30	novice	female	right	27	video_3_anesthesiste	104217	167	obst	6	1390	231.667	1	7	163869	7
MB30	novice	female	right	27	video_4_hemocue	90762	125	obst	10	3196	319.6	1	8	268086	8
MB30	novice	female	right	27	video_5_revision	66113	100	obst	2	899	449.5	1	9	358848	9
MB30	novice	female	right	27	video_6_valve	94924	45	obst	10	10660	1066	0	10	424961	10
MF14	novice	female	right	27	video_1_delivrance	65815	117	obst	3	797	265.667	1	5	46829	5
MF14	novice	female	right	27	video_2_diagnostic	51359	95	obst	5	1597	319.4	1	6	112644	6
MF14	novice	female	right	27	video_3_anesthesiste	104217	197	obst	4	1569	392.25	1	7	164003	7
MF14	novice	female	right	27	video_4_hemocue	90727	178	obst	3	731	243.667	1	8	268220	8
MF14	novice	female	right	27	video_5_revision	66114	115	obst	1	433	433	1	9	358947	9
MF14	novice	female	right	27	video_6_valve	94957	173	obst	10	2672	267.2	1	10	425061	10
MJ20	expert	male	right	39	video_1_delivrance	65850	115	obst	3	562	187.333	1	5	64647	5
MJ20	expert	male	right	39	video_2_diagnostic	51357	78	obst	1	966	966	1	6	130497	6
MJ20	expert	male	right	39	video_3_anesthesiste	104217	188	obst	11	5492	499.273	1	7	181854	7
MJ20	expert	male	right	39	video_4_hemocue	90727	120	obst	3	3026	1008.67	1	8	286071	8
MJ20	expert	male	right	39	video_5_revision	66115	105	obst	1	1166	1166	1	9	376798	9
MJ20	expert	male	right	39	video_6_valve	94958	165	obst	9	4456	495.111	1	10	442913	10
MK26	novice	female	left	26	video_1_delivrance	65877	51	obst	1	199	199	0	5	46933	5
MK26	novice	female	left	26	video_2_diagnostic	51361	29	obst	1	367	367	0	6	112810	6
MK26	novice	female	left	26	video_3_anesthesiste	100686	39	obst	0	0	0	0	7	164171	7
MK26	novice	female	left	26	video_4_hemocue	0	0	obst	NA	NA	NA	0	8	264857	8
MK26	novice	female	left	26	video_5_revision	0	0	obst	NA	NA	NA	0	9	264857	9
MK26	novice	female	left	26	video_6_valve	0	0	obst	NA	NA	NA	0	10	264857	10
OS17	novice	male	right	26	video_1_delivrance	65849	88	obst	2	2264	1132	1	5	47462	5
OS17	novice	male	right	26	video_2_diagnostic	51324	83	obst	5	1528	305.6	1	6	113311	6
OS17	novice	male	right	26	video_3_anesthesiste	104250	150	obst	3	1127	375.667	1	7	164635	7
OS17	novice	male	right	26	video_4_hemocue	90728	118	obst	4	1064	266	1	8	268885	8
OS17	novice	male	right	26	video_5_revision	66114	78	obst	1	200	200	1	9	359613	9
OS17	novice	male	right	26	video_6_valve	94957	110	obst	7	3631	518.714	1	10	425727	10
RD06	expert	male	right	38	video_1_delivrance	65849	83	obst	2	1072	536	1	5	47696	5
RD06	expert	male	right	38	video_2_diagnostic	51391	55	obst	2	569	284.5	1	6	113545	6
RD06	expert	male	right	38	video_3_anesthesiste	104217	161	obst	6	2438	406.333	1	7	164936	7
RD06	expert	male	right	38	video_4_hemocue	90760	140	obst	8	2294	286.75	1	8	269153	8
RD06	expert	male	right	38	video_5_revision	66014	79	obst	7	4429	632.714	1	9	359913	9
RD06	expert	male	right	38	video_6_valve	95060	117	obst	31	13223	426.548	1	10	425927	10
RG15	novice	male	right	26	video_1_delivrance	65883	106	obst	13	4790	368.462	1	5	47329	5
RG15	novice	male	right	26	video_2_diagnostic	51390	83	obst	3	890	296.667	1	6	113212	6
RG15	novice	male	right	26	video_3_anesthesiste	104216	155	obst	9	2229	247.667	1	7	164602	7
RG15	novice	male	right	26	video_4_hemocue	90762	150	obst	10	4260	426	1	8	268818	8
RG15	novice	male	right	26	video_5_revision	66113	93	obst	5	3293	658.6	1	9	359580	9
RG15	novice	male	right	26	video_6_valve	94958	106	obst	9	3224	358.222	1	10	425693	10
sl03	expert	female	right	44	video_1_delivrance	65880	79	obst	14	8302	593	1	5	47229	5
sl03	expert	female	right	44	video_2_diagnostic	51359	75	obst	11	2732	248.364	1	6	113109	6
sl03	expert	female	right	44	video_3_anesthesiste	104184	153	obst	7	3436	490.857	1	7	164468	7
sl03	expert	female	right	44	video_4_hemocue	90795	148	obst	20	6524	326.2	1	8	268652	8
sl03	expert	female	right	44	video_5_revision	66113	77	obst	9	3030	336.667	1	9	359447	9
sl03	expert	female	right	44	video_6_valve	94958	112	obst	24	8393	349.708	1	10	425560	10
TF10	expert	male	right	58	video_1_delivrance	65880	116	obst	12	6295	524.583	1	5	48594	5
TF10	expert	male	right	58	video_2_diagnostic	51393	89	obst	4	900	225	1	6	114474	6
TF10	expert	male	right	58	video_3_anesthesiste	104183	189	obst	9	4233	470.333	1	7	165867	7
TF10	expert	male	right	58	video_4_hemocue	90762	163	obst	10	5095	509.5	1	8	270050	8
TF10	expert	male	right	58	video_5_revision	66113	107	obst	5	2962	592.4	1	9	360812	9
TF10	expert	male	right	58	video_6_valve	94992	135	obst	11	5870	533.636	1	10	426925	10
TG27	novice	male	right	30	video_1_delivrance	65848	88	obst	2	799	399.5	1	5	49260	5
TG27	novice	male	right	30	video_2_diagnostic	51392	68	obst	1	233	233	1	6	115108	6
TG27	novice	male	right	30	video_3_anesthesiste	104216	160	obst	2	1451	725.5	1	7	166500	7
TG27	novice	male	right	30	video_4_hemocue	90739	118	obst	1	433	433	1	8	270716	8
TG27	novice	male	right	30	video_5_revision	66136	83	obst	0	0	0	1	9	361455	9
TG27	novice	male	right	30	video_6_valve	94925	136	obst	9	5399	599.889	1	10	427591	10
TP21	expert	male	right	37	video_1_delivrance	65847	123	obst	11	4527	411.545	1	5	48894	5
TP21	expert	male	right	37	video_2_diagnostic	51361	75	obst	5	2033	406.6	1	6	114741	6
TP21	expert	male	right	37	video_3_anesthesiste	104249	195	obst	7	3231	461.571	1	7	166102	7
TP21	expert	male	right	37	video_4_hemocue	90794	177	obst	6	2359	393.167	1	8	270351	8
TP21	expert	male	right	37	video_5_revision	66114	120	obst	5	2132	426.4	1	9	361145	9
TP21	expert	male	right	37	video_6_valve	94957	194	obst	21	6794	323.524	1	10	427259	10
vn01	expert	female	right	42	video_1_delivrance	65848	86	obst	4	2261	565.25	1	5	56954	5
vn01	expert	female	right	42	video_2_diagnostic	51293	57	obst	5	2463	492.6	1	6	122802	6
vn01	expert	female	right	42	video_3_anesthesiste	104286	88	obst	3	1600	533.333	1	7	174095	7
vn01	expert	female	right	42	video_4_hemocue	90758	102	obst	0	0	0	1	8	278381	8
vn01	expert	female	right	42	video_5_revision	66114	71	obst	0	0	0	1	9	369139	9
vn01	expert	female	right	42	video_6_valve	94926	104	obst	4	1032	258	1	10	435253	10
AC18	expert	male	left	31	video_1_delivrance	65847	95	patiente	4	2863	715.75	1	5	51725	5
AC18	expert	male	left	31	video_2_diagnostic	51326	55	patiente	2	466	233	1	6	117572	6
AC18	expert	male	left	31	video_3_anesthesiste	104250	150	patiente	12	5826	485.5	1	7	168898	7
AC18	expert	male	left	31	video_4_hemocue	90727	117	patiente	5	4631	926.2	1	8	273148	8
AC18	expert	male	left	31	video_5_revision	66114	85	patiente	13	11729	902.231	1	9	363875	9
AC18	expert	male	left	31	video_6_valve	94926	118	patiente	11	6362	578.364	1	10	429989	10
AG25	expert	male	right	35	video_1_delivrance	65815	111	patiente	9	3902	433.556	1	5	47395	5
AG25	expert	male	right	35	video_2_diagnostic	51360	95	patiente	7	2064	294.857	1	6	113210	6
AG25	expert	male	right	35	video_3_anesthesiste	104216	189	patiente	14	5193	370.929	1	7	164570	7
AG25	expert	male	right	35	video_4_hemocue	90727	143	patiente	4	1401	350.25	1	8	268786	8
AG25	expert	male	right	35	video_5_revision	66114	107	patiente	9	6830	758.889	1	9	359513	9
AG25	expert	male	right	35	video_6_valve	94957	153	patiente	8	3229	403.625	1	10	425627	10
AM16	expert	female	left	33	video_1_delivrance	65848	137	patiente	10	3129	312.9	1	5	47961	5
AM16	expert	female	left	33	video_2_diagnostic	51359	96	patiente	2	497	248.5	1	6	113809	6
AM16	expert	female	left	33	video_3_anesthesiste	104217	189	patiente	20	9458	472.9	1	7	165168	7
AM16	expert	female	left	33	video_4_hemocue	90727	171	patiente	10	3092	309.2	1	8	269385	8
AM16	expert	female	left	33	video_5_revision	66114	99	patiente	11	6994	635.818	1	9	360112	9
AM16	expert	female	left	33	video_6_valve	94991	164	patiente	20	9084	454.2	1	10	426226	10
bd02	novice	male	right	28	video_1_delivrance	65848	88	patiente	4	1102	275.5	1	5	48926	5
bd02	novice	male	right	28	video_2_diagnostic	51361	80	patiente	4	1002	250.5	1	6	114774	6
bd02	novice	male	right	28	video_3_anesthesiste	104219	178	patiente	12	4627	385.583	1	7	166135	7
bd02	novice	male	right	28	video_4_hemocue	90760	153	patiente	12	4330	360.833	1	8	270354	8
bd02	novice	male	right	28	video_5_revision	66111	97	patiente	14	6850	489.286	1	9	361114	9
bd02	novice	male	right	28	video_6_valve	94925	147	patiente	10	3396	339.6	1	10	427225	10
CG09	novice	female	right	31	video_1_delivrance	65881	90	patiente	7	3362	480.286	1	5	48428	5
CG09	novice	female	right	31	video_2_diagnostic	51359	74	patiente	5	1968	393.6	1	6	114309	6
CG09	novice	female	right	31	video_3_anesthesiste	104216	169	patiente	14	6593	470.929	1	7	165668	7
CG09	novice	female	right	31	video_4_hemocue	90761	124	patiente	11	6232	566.545	1	8	269884	8
CG09	novice	female	right	31	video_5_revision	66114	96	patiente	16	8250	515.625	1	9	360645	9
CG09	novice	female	right	31	video_6_valve	94960	135	patiente	8	3804	475.5	1	10	426759	10
EB07	novice	female	left	29	video_1_delivrance	65847	105	patiente	8	3431	428.875	1	5	47129	5
EB07	novice	female	left	29	video_2_diagnostic	51426	71	patiente	8	1826	228.25	1	6	112976	6
EB07	novice	female	left	29	video_3_anesthesiste	104283	129	patiente	12	3744	312	1	7	164402	7
EB07	novice	female	left	29	video_4_hemocue	90661	64	patiente	1	300	300	1	8	268685	8
EB07	novice	female	left	29	video_5_revision	66081	14	patiente	0	0	0	0	9	359346	9
EB07	novice	female	left	29	video_6_valve	95091	72	patiente	4	2205	551.25	1	10	425427	10
EB29	novice	female	right	28	video_1_delivrance	65846	113	patiente	13	5458	419.846	1	5	49094	5
EB29	novice	female	right	28	video_2_diagnostic	51394	76	patiente	8	2397	299.625	1	6	114940	6
EB29	novice	female	right	28	video_3_anesthesiste	104251	161	patiente	26	12788	491.846	1	7	166334	7
EB29	novice	female	right	28	video_4_hemocue	90759	142	patiente	16	4592	287	1	8	270585	8
EB29	novice	female	right	28	video_5_revision	66114	107	patiente	19	11888	625.684	1	9	361344	9
EB29	novice	female	right	28	video_6_valve	94958	163	patiente	20	6927	346.35	1	10	427458	10
EL05	expert	male	right	42	video_1_delivrance	65847	100	patiente	5	1696	339.2	1	5	48794	5
EL05	expert	male	right	42	video_2_diagnostic	51359	73	patiente	8	3329	416.125	1	6	114641	6
EL05	expert	male	right	42	video_3_anesthesiste	104251	165	patiente	16	6395	399.688	1	7	166000	7
EL05	expert	male	right	42	video_4_hemocue	90727	156	patiente	5	1833	366.6	1	8	270251	8
EL05	expert	male	right	42	video_5_revision	66149	110	patiente	18	7623	423.5	1	9	360978	9
EL05	expert	male	right	42	video_6_valve	94922	167	patiente	9	2395	266.111	1	10	427127	10
FD23	novice	male	right	25	video_1_delivrance	65848	128	patiente	9	4898	544.222	1	5	62316	5
FD23	novice	male	right	25	video_2_diagnostic	51326	93	patiente	5	2926	585.2	1	6	128164	6
FD23	novice	male	right	25	video_3_anesthesiste	104250	166	patiente	20	17729	886.45	1	7	179490	7
FD23	novice	male	right	25	video_4_hemocue	90760	127	patiente	15	5997	399.8	1	8	283740	8
FD23	novice	male	right	25	video_5_revision	66114	108	patiente	19	9686	509.789	1	9	374500	9
FD23	novice	male	right	25	video_6_valve	94959	106	patiente	6	4192	698.667	1	10	440614	10
HK11	novice	male	right	27	video_1_delivrance	65848	111	patiente	11	3959	359.909	1	5	53990	5
HK11	novice	male	right	27	video_2_diagnostic	51325	75	patiente	4	2698	674.5	1	6	119838	6
HK11	novice	male	right	27	video_3_anesthesiste	104217	181	patiente	19	13133	691.211	1	7	171163	7
HK11	novice	male	right	27	video_4_hemocue	90761	137	patiente	7	5458	779.714	1	8	275380	8
HK11	novice	male	right	27	video_5_revision	66114	84	patiente	5	2200	440	1	9	366141	9
HK11	novice	male	right	27	video_6_valve	94957	144	patiente	8	3498	437.25	1	10	432255	10
IT22	expert	male	right	33	video_1_delivrance	65850	103	patiente	4	832	208	1	5	47530	5
IT22	expert	male	right	33	video_2_diagnostic	51389	86	patiente	0	0	0	1	6	113380	6
IT22	expert	male	right	33	video_3_anesthesiste	104216	155	patiente	8	3160	395	1	7	164769	7
IT22	expert	male	right	33	video_4_hemocue	90728	134	patiente	9	2363	262.556	1	8	268985	8
IT22	expert	male	right	33	video_5_revision	66080	99	patiente	11	4859	441.727	1	9	359713	9
IT22	expert	male	right	33	video_6_valve	94957	152	patiente	11	3995	363.182	1	10	425793	10
JM08	expert	male	right	45	video_1_delivrance	65848	96	patiente	7	2665	380.714	1	5	49394	5
JM08	expert	male	right	45	video_2_diagnostic	51392	59	patiente	3	1528	509.333	1	6	115242	6
JM08	expert	male	right	45	video_3_anesthesiste	104217	118	patiente	17	7291	428.882	1	7	166634	7
JM08	expert	male	right	45	video_4_hemocue	85699	106	patiente	5	2396	479.2	1	8	270851	8
JM08	expert	male	right	45	video_5_revision	0	0	patiente	NA	NA	NA	0	9	356550	9
JM08	expert	male	right	45	video_6_valve	0	0	patiente	NA	NA	NA	0	10	356550	10
LG28	novice	male	right	26	video_1_delivrance	65848	116	patiente	11	4041	367.364	1	5	47328	5
LG28	novice	male	right	26	video_2_diagnostic	51360	80	patiente	7	2199	314.143	1	6	113176	6
LG28	novice	male	right	26	video_3_anesthesiste	104216	161	patiente	16	7164	447.75	1	7	164536	7
LG28	novice	male	right	26	video_4_hemocue	90728	147	patiente	8	3067	383.375	1	8	268752	8
LG28	novice	male	right	26	video_5_revision	66147	96	patiente	19	12186	641.368	1	9	359480	9
LG28	novice	male	right	26	video_6_valve	94957	147	patiente	8	2295	286.875	1	10	425627	10
LH04	novice	male	right	27	video_1_delivrance	65880	93	patiente	2	1533	766.5	1	5	47962	5
LH04	novice	male	right	27	video_2_diagnostic	51361	72	patiente	4	1301	325.25	1	6	113842	6
LH04	novice	male	right	27	video_3_anesthesiste	104216	155	patiente	10	3800	380	1	7	165203	7
LH04	novice	male	right	27	video_4_hemocue	90760	121	patiente	3	2398	799.333	1	8	269419	8
LH04	novice	male	right	27	video_5_revision	63050	74	patiente	16	10524	657.75	1	9	360179	9
LH04	novice	male	right	27	video_6_valve	0	0	patiente	NA	NA	NA	0	10	423229	10
LM19	expert	female	right	37	video_1_delivrance	65848	115	patiente	12	5230	435.833	1	5	46397	5
LM19	expert	female	right	37	video_2_diagnostic	51361	92	patiente	6	2937	489.5	1	6	112245	6
LM19	expert	female	right	37	video_3_anesthesiste	104215	180	patiente	31	13166	424.71	1	7	163606	7
LM19	expert	female	right	37	video_4_hemocue	90760	161	patiente	19	6656	350.316	1	8	267821	8
LM19	expert	female	right	37	video_5_revision	66114	103	patiente	13	9563	735.615	1	9	358581	9
LM19	expert	female	right	37	video_6_valve	94861	158	patiente	17	7397	435.118	1	10	424695	10
LT24	expert	female	right	34	video_1_delivrance	65850	130	patiente	11	3700	336.364	1	5	47195	5
LT24	expert	female	right	34	video_2_diagnostic	51390	86	patiente	9	3727	414.111	1	6	113045	6
LT24	expert	female	right	34	video_3_anesthesiste	104184	185	patiente	25	12938	517.52	1	7	164435	7
LT24	expert	female	right	34	video_4_hemocue	90760	164	patiente	14	6128	437.714	1	8	268619	8
LT24	expert	female	right	34	video_5_revision	66114	96	patiente	3	1899	633	1	9	359379	9
LT24	expert	female	right	34	video_6_valve	94959	150	patiente	8	2856	357	1	10	425493	10
LV12	expert	male	right	56	video_1_delivrance	65914	88	patiente	9	3326	369.556	1	5	50959	5
LV12	expert	male	right	56	video_2_diagnostic	51394	74	patiente	9	2490	276.667	1	6	116873	6
LV12	expert	male	right	56	video_3_anesthesiste	74106	112	patiente	16	7201	450.062	1	7	168267	7
LV12	expert	male	right	56	video_4_hemocue	0	0	patiente	NA	NA	NA	0	8	242373	8
LV12	expert	male	right	56	video_5_revision	0	0	patiente	NA	NA	NA	0	9	242373	9
LV12	expert	male	right	56	video_6_valve	0	0	patiente	NA	NA	NA	0	10	242373	10
MB30	novice	female	right	27	video_1_delivrance	65848	114	patiente	15	4561	304.067	1	5	46662	5
MB30	novice	female	right	27	video_2_diagnostic	51359	88	patiente	8	3122	390.25	1	6	112510	6
MB30	novice	female	right	27	video_3_anesthesiste	104217	167	patiente	21	12602	600.095	1	7	163869	7
MB30	novice	female	right	27	video_4_hemocue	90762	125	patiente	20	9806	490.3	1	8	268086	8
MB30	novice	female	right	27	video_5_revision	66113	100	patiente	16	9895	618.438	1	9	358848	9
MB30	novice	female	right	27	video_6_valve	94924	45	patiente	0	0	0	0	10	424961	10
MF14	novice	female	right	27	video_1_delivrance	65815	117	patiente	5	1864	372.8	1	5	46829	5
MF14	novice	female	right	27	video_2_diagnostic	51359	95	patiente	4	1333	333.25	1	6	112644	6
MF14	novice	female	right	27	video_3_anesthesiste	104217	197	patiente	18	6284	349.111	1	7	164003	7
MF14	novice	female	right	27	video_4_hemocue	90727	178	patiente	13	5118	393.692	1	8	268220	8
MF14	novice	female	right	27	video_5_revision	66114	115	patiente	10	3261	326.1	1	9	358947	9
MF14	novice	female	right	27	video_6_valve	94957	173	patiente	10	3623	362.3	1	10	425061	10
MJ20	expert	male	right	39	video_1_delivrance	65850	115	patiente	10	4965	496.5	1	5	64647	5
MJ20	expert	male	right	39	video_2_diagnostic	51357	78	patiente	0	0	0	1	6	130497	6
MJ20	expert	male	right	39	video_3_anesthesiste	104217	188	patiente	11	9557	868.818	1	7	181854	7
MJ20	expert	male	right	39	video_4_hemocue	90727	120	patiente	2	2462	1231	1	8	286071	8
MJ20	expert	male	right	39	video_5_revision	66115	105	patiente	15	13459	897.267	1	9	376798	9
MJ20	expert	male	right	39	video_6_valve	94958	165	patiente	9	3739	415.444	1	10	442913	10
MK26	novice	female	left	26	video_1_delivrance	65877	51	patiente	0	0	0	0	5	46933	5
MK26	novice	female	left	26	video_2_diagnostic	51361	29	patiente	0	0	0	0	6	112810	6
MK26	novice	female	left	26	video_3_anesthesiste	100686	39	patiente	2	3061	1530.5	0	7	164171	7
MK26	novice	female	left	26	video_4_hemocue	0	0	patiente	NA	NA	NA	0	8	264857	8
MK26	novice	female	left	26	video_5_revision	0	0	patiente	NA	NA	NA	0	9	264857	9
MK26	novice	female	left	26	video_6_valve	0	0	patiente	NA	NA	NA	0	10	264857	10
OS17	novice	male	right	26	video_1_delivrance	65849	88	patiente	3	1437	479	1	5	47462	5
OS17	novice	male	right	26	video_2_diagnostic	51324	83	patiente	3	3565	1188.33	1	6	113311	6
OS17	novice	male	right	26	video_3_anesthesiste	104250	150	patiente	15	5233	348.867	1	7	164635	7
OS17	novice	male	right	26	video_4_hemocue	90728	118	patiente	3	597	199	1	8	268885	8
OS17	novice	male	right	26	video_5_revision	66114	78	patiente	11	6157	559.727	1	9	359613	9
OS17	novice	male	right	26	video_6_valve	94957	110	patiente	7	1665	237.857	1	10	425727	10
RD06	expert	male	right	38	video_1_delivrance	65849	83	patiente	11	4797	436.091	1	5	47696	5
RD06	expert	male	right	38	video_2_diagnostic	51391	55	patiente	7	2362	337.429	1	6	113545	6
RD06	expert	male	right	38	video_3_anesthesiste	104217	161	patiente	28	11520	411.429	1	7	164936	7
RD06	expert	male	right	38	video_4_hemocue	90760	140	patiente	22	8255	375.227	1	8	269153	8
RD06	expert	male	right	38	video_5_revision	66014	79	patiente	21	10545	502.143	1	9	359913	9
RD06	expert	male	right	38	video_6_valve	95060	117	patiente	14	7259	518.5	1	10	425927	10
RG15	novice	male	right	26	video_1_delivrance	65883	106	patiente	13	6433	494.846	1	5	47329	5
RG15	novice	male	right	26	video_2_diagnostic	51390	83	patiente	10	3563	356.3	1	6	113212	6
RG15	novice	male	right	26	video_3_anesthesiste	104216	155	patiente	24	12061	502.542	1	7	164602	7
RG15	novice	male	right	26	video_4_hemocue	90762	150	patiente	14	4628	330.571	1	8	268818	8
RG15	novice	male	right	26	video_5_revision	66113	93	patiente	10	10090	1009	1	9	359580	9
RG15	novice	male	right	26	video_6_valve	94958	106	patiente	9	4695	521.667	1	10	425693	10
sl03	expert	female	right	44	video_1_delivrance	65880	79	patiente	13	7380	567.692	1	5	47229	5
sl03	expert	female	right	44	video_2_diagnostic	51359	75	patiente	10	2436	243.6	1	6	113109	6
sl03	expert	female	right	44	video_3_anesthesiste	104184	153	patiente	17	7003	411.941	1	7	164468	7
sl03	expert	female	right	44	video_4_hemocue	90795	148	patiente	10	3263	326.3	1	8	268652	8
sl03	expert	female	right	44	video_5_revision	66113	77	patiente	14	6725	480.357	1	9	359447	9
sl03	expert	female	right	44	video_6_valve	94958	112	patiente	8	2760	345	1	10	425560	10
TF10	expert	male	right	58	video_1_delivrance	65880	116	patiente	18	9023	501.278	1	5	48594	5
TF10	expert	male	right	58	video_2_diagnostic	51393	89	patiente	9	3496	388.444	1	6	114474	6
TF10	expert	male	right	58	video_3_anesthesiste	104183	189	patiente	33	16015	485.303	1	7	165867	7
TF10	expert	male	right	58	video_4_hemocue	90762	163	patiente	15	6192	412.8	1	8	270050	8
TF10	expert	male	right	58	video_5_revision	66113	107	patiente	19	11130	585.789	1	9	360812	9
TF10	expert	male	right	58	video_6_valve	94992	135	patiente	13	7683	591	1	10	426925	10
TG27	novice	male	right	30	video_1_delivrance	65848	88	patiente	10	5417	541.7	1	5	49260	5
TG27	novice	male	right	30	video_2_diagnostic	51392	68	patiente	14	7219	515.643	1	6	115108	6
TG27	novice	male	right	30	video_3_anesthesiste	104216	160	patiente	26	12903	496.269	1	7	166500	7
TG27	novice	male	right	30	video_4_hemocue	90739	118	patiente	20	9289	464.45	1	8	270716	8
TG27	novice	male	right	30	video_5_revision	66136	83	patiente	14	12692	906.571	1	9	361455	9
TG27	novice	male	right	30	video_6_valve	94925	136	patiente	16	8626	539.125	1	10	427591	10
TP21	expert	male	right	37	video_1_delivrance	65847	123	patiente	12	6465	538.75	1	5	48894	5
TP21	expert	male	right	37	video_2_diagnostic	51361	75	patiente	7	2895	413.571	1	6	114741	6
TP21	expert	male	right	37	video_3_anesthesiste	104249	195	patiente	12	3363	280.25	1	7	166102	7
TP21	expert	male	right	37	video_4_hemocue	90794	177	patiente	2	600	300	1	8	270351	8
TP21	expert	male	right	37	video_5_revision	66114	120	patiente	7	4230	604.286	1	9	361145	9
TP21	expert	male	right	37	video_6_valve	94957	194	patiente	11	3866	351.455	1	10	427259	10
vn01	expert	female	right	42	video_1_delivrance	65848	86	patiente	3	1229	409.667	1	5	56954	5
vn01	expert	female	right	42	video_2_diagnostic	51293	57	patiente	2	762	381	1	6	122802	6
vn01	expert	female	right	42	video_3_anesthesiste	104286	88	patiente	5	4929	985.8	1	7	174095	7
vn01	expert	female	right	42	video_4_hemocue	90758	102	patiente	0	0	0	1	8	278381	8
vn01	expert	female	right	42	video_5_revision	66114	71	patiente	1	533	533	1	9	369139	9
vn01	expert	female	right	42	video_6_valve	94926	104	patiente	1	500	500	1	10	435253	10
AC18	expert	male	left	31	video_1_delivrance	65847	95	perineal	12	9663	805.25	1	5	51725	5
AC18	expert	male	left	31	video_2_diagnostic	51326	55	perineal	10	5700	570	1	6	117572	6
AC18	expert	male	left	31	video_3_anesthesiste	104250	150	perineal	30	14645	488.167	1	7	168898	7
AC18	expert	male	left	31	video_4_hemocue	90727	117	perineal	8	3165	395.625	1	8	273148	8
AC18	expert	male	left	31	video_5_revision	66114	85	perineal	17	13488	793.412	1	9	363875	9
AC18	expert	male	left	31	video_6_valve	94926	118	perineal	22	20480	930.909	1	10	429989	10
AG25	expert	male	right	35	video_1_delivrance	65815	111	perineal	10	4693	469.3	1	5	47395	5
AG25	expert	male	right	35	video_2_diagnostic	51360	95	perineal	15	8227	548.467	1	6	113210	6
AG25	expert	male	right	35	video_3_anesthesiste	104216	189	perineal	12	4916	409.667	1	7	164570	7
AG25	expert	male	right	35	video_4_hemocue	90727	143	perineal	6	3864	644	1	8	268786	8
AG25	expert	male	right	35	video_5_revision	66114	107	perineal	12	6794	566.167	1	9	359513	9
AG25	expert	male	right	35	video_6_valve	94957	153	perineal	15	10024	668.267	1	10	425627	10
AM16	expert	female	left	33	video_1_delivrance	65848	137	perineal	9	4666	518.444	1	5	47961	5
AM16	expert	female	left	33	video_2_diagnostic	51359	96	perineal	11	7756	705.091	1	6	113809	6
AM16	expert	female	left	33	video_3_anesthesiste	104217	189	perineal	15	7356	490.4	1	7	165168	7
AM16	expert	female	left	33	video_4_hemocue	90727	171	perineal	10	4130	413	1	8	269385	8
AM16	expert	female	left	33	video_5_revision	66114	99	perineal	21	16623	791.571	1	9	360112	9
AM16	expert	female	left	33	video_6_valve	94991	164	perineal	15	11978	798.533	1	10	426226	10
bd02	novice	male	right	28	video_1_delivrance	65848	88	perineal	12	8796	733	1	5	48926	5
bd02	novice	male	right	28	video_2_diagnostic	51361	80	perineal	12	7999	666.583	1	6	114774	6
bd02	novice	male	right	28	video_3_anesthesiste	104219	178	perineal	14	5098	364.143	1	7	166135	7
bd02	novice	male	right	28	video_4_hemocue	90760	153	perineal	10	3931	393.1	1	8	270354	8
bd02	novice	male	right	28	video_5_revision	66111	97	perineal	14	7925	566.071	1	9	361114	9
bd02	novice	male	right	28	video_6_valve	94925	147	perineal	19	9480	498.947	1	10	427225	10
CG09	novice	female	right	31	video_1_delivrance	65881	90	perineal	16	18486	1155.38	1	5	48428	5
CG09	novice	female	right	31	video_2_diagnostic	51359	74	perineal	25	19532	781.28	1	6	114309	6
CG09	novice	female	right	31	video_3_anesthesiste	104216	169	perineal	45	24740	549.778	1	7	165668	7
CG09	novice	female	right	31	video_4_hemocue	90761	124	perineal	24	17979	749.125	1	8	269884	8
CG09	novice	female	right	31	video_5_revision	66114	96	perineal	20	13395	669.75	1	9	360645	9
CG09	novice	female	right	31	video_6_valve	94960	135	perineal	25	27839	1113.56	1	10	426759	10
EB07	novice	female	left	29	video_1_delivrance	65847	105	perineal	10	4663	466.3	1	5	47129	5
EB07	novice	female	left	29	video_2_diagnostic	51426	71	perineal	14	9629	687.786	1	6	112976	6
EB07	novice	female	left	29	video_3_anesthesiste	104283	129	perineal	25	8301	332.04	1	7	164402	7
EB07	novice	female	left	29	video_4_hemocue	90661	64	perineal	3	2427	809	1	8	268685	8
EB07	novice	female	left	29	video_5_revision	66081	14	perineal	1	399	399	0	9	359346	9
EB07	novice	female	left	29	video_6_valve	95091	72	perineal	10	8894	889.4	1	10	425427	10
EB29	novice	female	right	28	video_1_delivrance	65846	113	perineal	15	9478	631.867	1	5	49094	5
EB29	novice	female	right	28	video_2_diagnostic	51394	76	perineal	10	8294	829.4	1	6	114940	6
EB29	novice	female	right	28	video_3_anesthesiste	104251	161	perineal	25	12323	492.92	1	7	166334	7
EB29	novice	female	right	28	video_4_hemocue	90759	142	perineal	25	17790	711.6	1	8	270585	8
EB29	novice	female	right	28	video_5_revision	66114	107	perineal	22	12023	546.5	1	9	361344	9
EB29	novice	female	right	28	video_6_valve	94958	163	perineal	32	16246	507.688	1	10	427458	10
EL05	expert	male	right	42	video_1_delivrance	65847	100	perineal	9	9494	1054.89	1	5	48794	5
EL05	expert	male	right	42	video_2_diagnostic	51359	73	perineal	13	8559	658.385	1	6	114641	6
EL05	expert	male	right	42	video_3_anesthesiste	104251	165	perineal	37	17684	477.946	1	7	166000	7
EL05	expert	male	right	42	video_4_hemocue	90727	156	perineal	25	11406	456.24	1	8	270251	8
EL05	expert	male	right	42	video_5_revision	66149	110	perineal	27	14653	542.704	1	9	360978	9
EL05	expert	male	right	42	video_6_valve	94922	167	perineal	49	23987	489.531	1	10	427127	10
FD23	novice	male	right	25	video_1_delivrance	65848	128	perineal	9	6861	762.333	1	5	62316	5
FD23	novice	male	right	25	video_2_diagnostic	51326	93	perineal	8	6794	849.25	1	6	128164	6
FD23	novice	male	right	25	video_3_anesthesiste	104250	166	perineal	10	10217	1021.7	1	7	179490	7
FD23	novice	male	right	25	video_4_hemocue	90760	127	perineal	16	15892	993.25	1	8	283740	8
FD23	novice	male	right	25	video_5_revision	66114	108	perineal	10	8724	872.4	1	9	374500	9
FD23	novice	male	right	25	video_6_valve	94959	106	perineal	18	20386	1132.56	1	10	440614	10
HK11	novice	male	right	27	video_1_delivrance	65848	111	perineal	7	6791	970.143	1	5	53990	5
HK11	novice	male	right	27	video_2_diagnostic	51325	75	perineal	8	11392	1424	1	6	119838	6
HK11	novice	male	right	27	video_3_anesthesiste	104217	181	perineal	15	8424	561.6	1	7	171163	7
HK11	novice	male	right	27	video_4_hemocue	90761	137	perineal	14	10494	749.571	1	8	275380	8
HK11	novice	male	right	27	video_5_revision	66114	84	perineal	11	7196	654.182	1	9	366141	9
HK11	novice	male	right	27	video_6_valve	94957	144	perineal	29	21548	743.034	1	10	432255	10
IT22	expert	male	right	33	video_1_delivrance	65850	103	perineal	7	4664	666.286	1	5	47530	5
IT22	expert	male	right	33	video_2_diagnostic	51389	86	perineal	10	9395	939.5	1	6	113380	6
IT22	expert	male	right	33	video_3_anesthesiste	104216	155	perineal	9	5902	655.778	1	7	164769	7
IT22	expert	male	right	33	video_4_hemocue	90728	134	perineal	5	3163	632.6	1	8	268985	8
IT22	expert	male	right	33	video_5_revision	66080	99	perineal	11	6223	565.727	1	9	359713	9
IT22	expert	male	right	33	video_6_valve	94957	152	perineal	18	9529	529.389	1	10	425793	10
JM08	expert	male	right	45	video_1_delivrance	65848	96	perineal	11	8267	751.545	1	5	49394	5
JM08	expert	male	right	45	video_2_diagnostic	51392	59	perineal	14	13623	973.071	1	6	115242	6
JM08	expert	male	right	45	video_3_anesthesiste	104217	118	perineal	20	18364	918.2	1	7	166634	7
JM08	expert	male	right	45	video_4_hemocue	85699	106	perineal	24	12684	528.5	1	8	270851	8
JM08	expert	male	right	45	video_5_revision	0	0	perineal	NA	NA	NA	0	9	356550	9
JM08	expert	male	right	45	video_6_valve	0	0	perineal	NA	NA	NA	0	10	356550	10
LG28	novice	male	right	26	video_1_delivrance	65848	116	perineal	18	8037	446.5	1	5	47328	5
LG28	novice	male	right	26	video_2_diagnostic	51360	80	perineal	23	18363	798.391	1	6	113176	6
LG28	novice	male	right	26	video_3_anesthesiste	104216	161	perineal	30	22295	743.167	1	7	164536	7
LG28	novice	male	right	26	video_4_hemocue	90728	147	perineal	26	13808	531.077	1	8	268752	8
LG28	novice	male	right	26	video_5_revision	66147	96	perineal	14	15342	1095.86	1	9	359480	9
LG28	novice	male	right	26	video_6_valve	94957	147	perineal	42	28286	673.476	1	10	425627	10
LH04	novice	male	right	27	video_1_delivrance	65880	93	perineal	12	8402	700.167	1	5	47962	5
LH04	novice	male	right	27	video_2_diagnostic	51361	72	perineal	9	4734	526	1	6	113842	6
LH04	novice	male	right	27	video_3_anesthesiste	104216	155	perineal	20	7199	359.95	1	7	165203	7
LH04	novice	male	right	27	video_4_hemocue	90760	121	perineal	6	5494	915.667	1	8	269419	8
LH04	novice	male	right	27	video_5_revision	63050	74	perineal	9	7793	865.889	1	9	360179	9
LH04	novice	male	right	27	video_6_valve	0	0	perineal	NA	NA	NA	0	10	423229	10
LM19	expert	female	right	37	video_1_delivrance	65848	115	perineal	11	9460	860	1	5	46397	5
[truncated: 959 more rows]

## Sheet: Feuil3
OS17	novice	26	male	right	video_1_delivrance	65849	88	71	17	5	11	6	4	0	3	2	1	5	2	3	9	0	5	0	5	10	3432	5831	8725	2965	0	3728	1433	799	3196	2264	1437	5056	2398	0	2367	6264	0	686.4	530.091	1454.17	741.25	0	1242.67
[truncated: 15 more columns]
