# Supplementary material for: An observational study using eye tracking to assess resident and senior anesthetists’ situation awareness and visual perception in postpartum hemorrhage high fidelity simulation
Source: PLoS One. 2019 Aug 29;14(8):e0221515. doi: 10.1371/journal.pone.0221515 (PMC6715225; doi:10.1371/journal.pone.0221515)
Supplement: S2 File — (XLSX) [file pone.0221515.s005.xlsx]

## Sheet: sagat 160506 pour traitement
id	date_jour	num_inclusion	lvl1_fca	lvl1_fci	lvl1_taa	lvl1_tai	lvl1_sat	lvl1_sang	lvl1_syn	lvl1_mass	lvl2_whyfc	lvl2_whyfc_score	lvl2_time	lvl2_goodsynto	lvl2_goodsynto_why	lvl2_goodsynto_why_score	lvl2_fluid	lvl2_fluid_why	lvl2_fluid_why_score	lvl3_prota	lvl3_proobs	lvl3_provital	lvl3_prorea	lvl1_gp	lvl1_gp_score	lvl1_avb	lvl1_alr	lvl1_alr_why	lvl1_alr_why_score	lvl1_gnorm	lvl1_gnorm_why	lvl1_gnorm_why_score	lvl1_clin	lvl1_clin_why	lvl1_clin_why_score	lvl1_groupe	lvl1_groupe_score	lvl1_hb	lvl1_pq	lvl2_fdr	lvl2_fdr_score	lvl2_hemostase	lvl2_hemostase_score	lvl2_pvtsangcs	lvl2_pvtsangcs_score	lvl3_psltrans	lvl3_psltrans_score	lvl3_psltrans_why	lvl3_psltrans_why_score
2	2016-04-13	VN01	138	80	90	125	oui	1000	30	non	hemorragie peri bloc sympa	2	20	non	atonie	1	non	tachy clini pas bien perte>	1	non	non	oui	oui	G5p3	2	2	oui	penicilline: rash cut + diff respi	3	non	diabete gest	1	oui	mpt3	1	B+	0	12	160000	hpp diab gesta fb 1.5 travail long multipare cesarienne	5	tca normal fib 1.5 plaq limite	0	atcd hpp	1	fib	1	fib bas rapidement consomé et fact pronostic	3
3	2016-04-13	BD02	135	85	90	120	non	1100	30	oui	instabilité hdn choc débutant	1	20	non	atonie	1	non	instable	1	non	non	oui	oui	NSP	0	0	non		0	non	diabete gesta	1	oui	mpt3	1	ABneg	2	12	160000	duree travail	1	fib bas	1	NSP	0	fib	1	1.5 hpp obj>2	1
4	2016-04-15	SL03	120	70	91	123	non	1500	30	non	hypovolémie	1	10	non	saignement actif hypotonie	2	non	1 vvp perte>apport satu oscillante pas de remplissage	2	non	non	oui	oui	G5P3	2	2	oui	péni : quinck	2	non	diab gesta	1	oui	obésité	1	NSP	0	12	168000	fib <2 cicat	1	fib bas	1	NSP	0	fib	1	fib inf 2 + saifnement	1
5	2016-04-15	LH04	120	80	90	120	oui	1000	30	oui	hypovolémie saignement Hie	2	15	non	atonie	1	non	tachy hypovol ouvertdebit trop tard	1	non	non	oui	oui	G5P3	2	2	oui	péni: rash cut diff respi	3	non	diab gesta	1	oui	obèse	1	NSP	0	10	160000	multipare	1	fib 1.5 bas	1	protocole NSP	0	fib	1	fib bas + conso	2
6	2016-04-18	EL05	130	90	110	120	oui	1000	30	oui	choc hémorragique	1	7	non	perf ouverte ?	0	non	perf pas ouvert 1 seule voie	0	oui	non	oui	oui	G5P4	1	2	oui	péni : diff respi + manif cut	3	oui		0	non		0	NSP	0	12	180000	hypofibrino atcd hpp	1	fib bas	1	atcd hpp	1	fib	1	fib bas normalement augm en fin de grossesse	1
7	2016-04-19	RD06	135	75	75	120	oui	1300	40	non	hypovolémie choc hemo	2	15	non	atonie	1	non	tachy majorée absence d RV perte > 200 a 300 ml de RV max retard	3	non	non	oui	oui	G5P3	2	3	oui	peni	1	oui		0	oui	mpt3	1	NSP	0	12	150000	fib 1.5	0	tp tca normal fib bas	1	il faut 1 bilan pdt la grossesse	0	cgr	0	1300 ml de perte hemocue faussement rassurant instable	0
8	2016-04-19	EB07	138	80	90	125	non	1200	30	non	hypovolémie	1	12	non	atonie saignement	2	non	pasassez de RV tjs tachy et hypovol	3	non	non	oui	oui	G4P3	1	2	oui	péni	1	non	diabete gesta	1	oui	critere iot diff	1	NSP	0	12	186000	diab gesta atcd hpp travail long	3	pas tr coag	0	risque hpp	0	cgr	0	compenser perte sanguine	0
9	2016-04-19	JM08	120	83	105	130	non	1000	20	oui	anemie	1	9	non	hypotonie persistante	1	non	hypovolemie tachy hTA	2	non	non	oui	oui	G5P2	1	2	oui	péni	1	non	diab gesta	1	oui	iot diff mpt3 ob limite	1	NSP	0	13	160000	0	0	normale	0	verfi anémie existence tr hemostase et gp sanguin + RAI	0	cgr	0	anémie hypovol 1000	0
10	2016-04-19	CG09	130	85	90	120	oui	1000	20	oui	hypovol	1	10	non	atonie	1	non	tachy perte > apport	2	non	non	oui	oui	G3P4	0	2	oui	peni	1	non	diab gesta	1	oui	obese	1	AB neg	2	12	160000	multi obese diab gesta	3	fib limite bas normalpar ailleurs	0	depister tr coag reference	0	fib	1	fib bas	1
11	2016-04-20	TF10	120	86	105	120	oui	750	30	non	hypovol	1	15	non	parce que	0	non	pas de RV	1	non	non	oui	oui	G5P3	2	2	oui	pénicilline	1	non	diab gesta	1	oui	bmi 30	1	NSP	0	12	160000	cesar multi fib 1.5	2	probleme non explore hypofib pourgrossesse thrombopenie	1	num légale coag a discuter on aurait pu s'en passer... sauf si hpp dc habitude del'etablissement	0	fib	1	hypofib majeure	1
12	2016-04-20	HK11	130	90	110	120	oui	1000	30	non	hypovol synto bolus	1	15	non	atonie saignement	2	non	tachycardie	1	non	non	oui	oui	G4P4	0	3	oui	pénicilline : anaphylaxie severe	3	non	diab gesta sous regime	1	oui	mpt3	1	NSP	0	12	160000	atcd hpp hypofib	1	transfu fib	1	systématique	0	cgr	0	choc hémorragique	0
13	2016-04-21	LV12	130	80	90	120	oui	1000	30	oui	hypovol	1	15	non	atonie persist	1	non	perte > rv retard	1	non	non	oui	oui	NSP	0	0	oui	péni rash cut	2	non	diab gesta	1	non	pas fé attention	0	AB neg	2	13	165000	36ans multi	2	fib bas pourfin de gross	1	a titre systematique	0	cgr	0	choix en premier	0
14	2016-04-22	MF14	134	86	120	120	oui	1000	20	non	hypovol	1	11	non	atonie persist	1	non	tachy variation oxymetrie se sent pas bien pas de RV	2	non	non	oui	oui	G5P3	2	2	oui	peni	1	non	diab gesta	1	oui	iot diff	1	AB neg	2	12	160000	travail long multiparite diab gesta age	4	fib bas pr la grossesse tp normal tca aussi	1	diab donc risque compli	0	pfc	0	tr coag	0
15	2016-04-22	RG15	130	80	120	120	oui	1000	30	oui	perte sanguine hypovolemie	2	15	non	atonie	1	non	1vvp accelere seulement alafin	1	non	non	oui	oui	G5P4	1	3	oui	peni	1	non	diab gesta	1	non	ras	0	NSP	0	12	160000	obesite multipare diabete gesta atcd cesar	5	pas tr coag fib bas mais dans les range	0	plaquette pour grossesse devant facteur de risque pour bilan coag	0	fib	1	baisse en premier initialement bas	2
16	2016-04-25	AM16	136	80	90	120	non	1000	30	non	hypovol	1	10	non	continue a saigner	1	non	hypoTA et tachy	2	non	non	oui	oui	G5P4	1	2	oui	péni : rash cut + diff respi	3	non	diab gesta	1	oui	mpt3 epines non perçues	1	AB neg	2	12	160000	diab gesta obese multi	3	coagnormal fibri limite bas	1	plaq T3 mais coag NSP	0	fib	1	fib limite bas pr reco HPP	1
17	2016-04-25	OS17	130	90	110	120	non	1050	30	non	hemorragie	1	12	non	atonie persistante	1	non	pas de2eme vvp un 500 qui coule	1	non	non	oui	oui	G5P4	1	3	oui	péni rash cut diff respi	3	non	diab gesta	1	non		0	AB neg	2	12	160000	multipare atcd hpp diab gesta age36 obesite fib bas	5	fib bas	1	atcdhpp	1	cgr	0	perte sanguine 1000	0
18	2016-04-26	AC18	130	85	120	120	oui	1000	30	non	hypovol	1	15	non	atonie persit saignement	2	non	tachy compense pas les pertes	2	non	non	oui	oui	G5P3	2	2	oui	péni : pas de precision	1	non	diab gesta	1	oui	epine non perçu sinon ras mpt3	1	AB neg	2	12	160000	multipare	1	fib bas1.5 sinon normal	1	tardyferon control num ancien bilan vieux	0	cgr	0	améliorer le transport en oxygene choc hemorragique	0
19	2016-04-27	TOUTBON	134	80	90	120	oui	1100	30	non	hypovolémie, hémorragie, perte supérieure aux apports, remplissage absent, sympatholyse péridurale	5	10	non	atonie persistante, hémorragie active	2	non	tachycardie, hypotension artérielle. pas de remplissage vasculaire efficace (inférieur à 500ml). Pertes supérieures aux apports	4	non	non	oui	oui	G5P3	2	2	oui	Pénicillines rash cutané et difficultés respiratoire	3	non	diabète gestationnel non compliqué	2	oui	obese mpt3	2	AB neg	2	12	160000	obésité, age maternel (36ans), multiparité, atcd césarienne, atcd HPP, travail long (env 10h), diabète gestationnel	7	fibrinogène limite bas.	1	atcd HPP	1	fib	1	niveau très bas. Corrélation avec sévérité de l'HPP, Facteur le plus rapidement consommé. Immédiatement disponible	4
20	2016-04-27	IT22	135	80	100	125	oui	1050	30	non	perte sanguine vasoplégie peridurale stress	2	15	non	atonie persistante pousuite saignement	2	non	pas vu de remplissage vasculaire	1	non	non	oui	oui	G4P2	0	1	oui	péni : rash cut diff respi	3	non	diab gesta	1	non		0	NSP	0	13	180000	diab gesta, hypofibri,	2	taux fibri bas pr fin grossesse	1	atcd hpp?	1	fib	1	fib bas +saigné bon litre	1
21	2016-04-28	TP21	115	80	90	120	non	1100	30	non	hypovol	1	15	non	atonie persistante	1	non	pas adapté aux pertes hemorragie severe juste accelere laperf pas de vvp repercussion clinisique tachy hypoTA	4	non	oui	oui	oui	G5P3	2	3	oui	péni : rash cut	2	non	diabete gesta sous regime	1	non		0	NSP	0	13	180000	atcd hpp, hypofib, diabete gesta, travail long	3	hemostasenormale	0	grossesse path avec diab gesta et atcd hpp	0	fib	1	hypofib preop hemorragie consommation importante 1000	2
22	2016-04-28	LT24	130	80	90	120	oui	1000	25	non	hémorragie	1	15	non	atonie	1	non	pas de compensation de perte. acceleration tardive	1	non	non	oui	oui	G5P3	2	2	oui	péni : diff respi	2	non	diab gesta	1	oui	mpt3	1	AB neg	2	12	160000	obesite multi cicat utereus hypofib diab gesta	4	fib 1.5 pas de deficit autre	0	NSP	0	fib	1	le plus bas hemocue 10 en attendant les cgr	2
23	2016-04-28	LM19	130	80	90	125	oui	1000	30	oui	non remplissage perte sanguine	2	10	non	atonie persistante repoussé tard	1	non	non compensationpertemoins de 500 ml de perte	2	non	oui	oui	oui	G5P3	2	2	oui	péni : rash + diff resp	3	non	diab gesta	1	oui	mpt3 obesite epineuses non perçues	1	O+	0	12	160000	atcd hpp	1	hemostase normal fib 1.5	0	gross patho atcd hpp	1	fib	1	fib 1.5 avant de saigner	1
24	2016-04-28	MJ20	130	85	110	128	oui	1150	30	non	hypovol choc hémorragique + bolus synto + douleur	2	12	non	atonie perst	1	non	une voie pas de MM pas d'accelerationperf	0	non	non	oui	oui	G5P4	1	3	oui	péni : rash cut	2	non	diab gesta	1	oui	obesité mpt3	2	AB +	1	12	160000	uterus cicat multipare fib bas preop 1.5 plaq limite diabete gesta macro?	3	hypofibrino inf a 2 reste normaux	1	plaq T3 tardyferon pour anémie . hemostase pas forcement necessaire pas hpp	0	fib	1	hypo fib	1
25	2016-04-28	AG25	130	85	90	120	oui	1100	30	non	hemorragie	1	15	non	atonie persistante Hie	2	non	hypoTa tachy hdn instable	2	non	non	oui	oui	G5P3	2	2	oui	péni : rash diff respi	3	non	diab gesta	1	non		0	NSP	0	12	145000	cicat	1	fib bascoag normal	1	pour la péri	0	fib	1	fib bas accessible	2
26	2016-04-28	FD23	136	80	120	120	oui	1100	20	oui	perte sanguine	1	NSP	non	atonie uterine	1	non	tachycardie perte > remplissage inf a 500	3	non	oui	oui	oui	G5P3	2	2	oui	péni rash cut	2	non	diabete gesta	1	NA	NSP	0	NSP	0	12	NSP	atcd hpp diab gesta	2	tp tca normal fib bas	1	atcd hpp et péri	1	fib	1	fib bas	1
27	2016-05-02	MK26	126	80	90	126	oui	1500	30	non	hypovolémie	1	13	non	atonie persistante	1	non	variation plethysmo hypoTA perte > apports	2	non	non	oui	oui	G4P4	0	2	oui	péni rash cut	2	non	diabete gesta regime	1	oui	epineuse non perçue	0	AB neg	2	13	190000	atcd hpp multipare hypofibrino cesar	3	hypofib tp tca ok	1	facteur de risque d'hpp	0	fib	1	hypofib dispo sur place	2
28	2016-05-03	TG27	116	75	90	120	oui	1000	35	oui	hypovolémie	1	5	non	atonie persistante hemorragie active cliniq pas bien	2	non	pas de rv	1	non	oui	oui	oui	G1P1	0	0	oui	péni : rash cut	2	non	diab gesta sous regime	1	oui	obese mpt3	2	AB neg	2	12	160000	obese diabete hypofib	2	hemostase normale fib limite bas	1	fdr hpp	0	cgr	0	hypovol hypoTA saignement actif	0
29	2016-05-03	LG28	120	75	120	120	oui	1200	30	oui	hemorragie douleur	1	10	non	tachy persi hemorragie active	2	oui	NSP	0	non	non	oui	oui	G5P3	2	2	oui	péni : rash cut	2	non	diabete gesta non compliqué	2	non		0	AB neg	2	12	160000	multi parité diabete gesta	3	normal	0	NSP	0	cgr	0	perte sanguine	0
30	2016-05-03	EB29	136	78	87	130	non	1100	30	non	Hie	1	20	non	hie persistante atonie pers	2	non	moins de 500	1	non	oui	oui	oui	G3P3	1	2	oui	péni : rash cut	2	non	diab gesta	1	non		0	NSP	0	12	83000	obese multipare grossessecomplique diab gesta	3	normale	0	diabete gesta	0	pfc	0	corriger coagulopathie	0
31	2016-05-03	MB30	130	80	70	120	non	1100	30	oui	Hie massive	1	12	non	atonie	1	non	tachy mauvaise tolerance	1	non	oui	oui	oui	G5P3	2	2	non		0	non	diab gesta	1	oui	obesité bmi 30	1	AB +	1	12	150000	obesite curetage cicatri age parité	4	normal	0	peridurale	0	cgr	0	coag normal 1000 deperte	0
[truncated: 6 more columns]
