# Supplementary material for: An observational study using eye tracking to assess resident and senior anesthetists’ situation awareness and visual perception in postpartum hemorrhage high fidelity simulation
Source: PLoS One. 2019 Aug 29;14(8):e0221515. doi: 10.1371/journal.pone.0221515 (PMC6715225; doi:10.1371/journal.pone.0221515)
Supplement: S3 File — (XLSX) [file pone.0221515.s006.xlsx]

## Sheet: pre_info 160503
id	date_jour	num_inclusion	sex	naiss_date	age	naiss_lieu	poids	taille	ante_medic	vue_pb	vue_corr	main_dom	oeil_dir	type_mar	formini_date	formini_delay	formini_lieu	formini_type	these_date	these_delay	work_in	work_in_anes_desc	work_in_rea_desc	work_in_autre_desc	xp_anes	xp_mater	xp_icu	xp_other	xp_other_desc	work_cmb_heure	work_cmb_pat	garde_mater	garde_icu	garde_anest	garde_other	garde_service	rest_cmb	anest_obst	niv_mater	hpp_xp	hpp_date	sim_lf	sim_lf_type	sim_lf_cmb	sim_hf	sim_hf_cmb	sim_hf_freq	sim_hf_hpp	sim_hf_hpp_cmb
2	2016-04-13	VN01	Féminin	1973-07-05		94	52	158	Lumbago rhinite allergique traité par AVAMYS	oui	oui	Droite	droit	PH/PHC	1997		Hospices civils de Lyon	DESAR	2002		anesthesie	CHU Sud Reunion			17	15	0	0		40	25	2	0	1			10	Fréquente	III (service d'obstétrique + néonatologie + réanimation pédiatrique)	Entre 10 et 50 cas	2016-02-01	oui	intubation, ALR	3	oui	2	0	non	0
3	2016-04-13	BD02	Masculin	1987-04-25		75	78	180	0	non	non	Droite	droit	Interne	2013		CHU La Réunion	DESAR	0		reanimation		Réa Polyvalente		0	0	0	0		48	10	0	5	0			5	Rarement	III (service d'obstétrique + néonatologie + réanimation pédiatrique)	< 10 cas	0	oui		3	oui	3	3	oui	1
4	2016-04-15	SL03	Féminin	1971-08-10		66	59	175	SEP sous gylenia	oui	oui	Droite	droit	PH/PHC	1995		CHU Montpellier Nîmes	DESAR	2000		anesthesie	CHU Sud Reunion			21	13	8	0		48	22	2	0	2			9	Fréquente	III (service d'obstétrique + néonatologie + réanimation pédiatrique)	Entre 10 et 50 cas	2016-02-01	oui	tete d'intubation	8	oui	2	0	non	0
5	2016-04-15	LH04	Masculin	1989-03-20		26	73	179	0	oui	oui	Droite	gauche	Interne	2014		CHU La Réunion	DESAR	0		anesthesie	CHU Sud Reunion			1	1	1	0		48	22	6	0	0			5	Fréquente	III (service d'obstétrique + néonatologie + réanimation pédiatrique)	Entre 10 et 50 cas	2016-03-01	oui	HPP, VAS	4	oui	6	4	oui	4
6	2016-04-18	EL05	Masculin	1974-01-29		35	89	180	invagination intestinale aigue ds l enfance	non	non	Droite	gauche	PH/PHC	1999		CHU Brest	DESAR	2005		anesthesie	CHU Sud Reunion			16	13	2	0		45	25	2	0	1			9	Fréquente	III (service d'obstétrique + néonatologie + réanimation pédiatrique)	Entre 50 et 100 cas	2016-03-01	oui	tete d'intubation	3	oui	1	0	non	0
7	2016-04-19	RD06	Masculin	1977-10-27		92	83	187	aucun	oui	oui	Droite	droit	PH/PHC	2004		CHRU Lille	DESAR	2009		anesthesie	CHU Sud Reunion			11	9	11	0		48	25	2	0	2			12	Fréquente	III (service d'obstétrique + néonatologie + réanimation pédiatrique)	Entre 50 et 100 cas	2016-02-01	oui	tete d'intubation, blue fantome, massage cardiaque	100	oui	25	8	oui	50
8	2016-04-19	EB07	Féminin	1986-12-12		37	54	160	RAS	oui	oui	Gauche	gauche	Interne	2011		CHU La Réunion	DESAR	0		reanimation		Réa Polyvalente		2	0	0	0		50	15	0	5	0			5	Rarement	III (service d'obstétrique + néonatologie + réanimation pédiatrique)	< 10 cas	2013-05-01	oui	tete d'intubation	4	oui	3	1	non	0
9	2016-04-19	JM08	Masculin	1969-02-16		35	77	184	RAS	oui	oui	Droite	droit	PH/PHC	1996		CHU Angers	DESAR	2002		anesthesie	CHU Sud Reunion			19	16	1	0		48	30	2	0	2			11	Très fréquente	III (service d'obstétrique + néonatologie + réanimation pédiatrique)	> 100 cas	2016-04-01	oui	tete d'intubation	3	oui	2	0	non	0
10	2016-04-19	CG09	Féminin	1984-10-12		80	64	168	Aucun	oui	oui	Droite	droit	Assistant	2010		CHU La Réunion	DESAR	2015		reanimation		Réa Neurochir		3	6	3	0		48	10	0	5	0			9	Jamais	NA	Entre 10 et 50 cas	2015-01-01	oui	intubation	4	oui	5	2	oui	4
11	2016-04-20	TF10	Masculin	1958-05-24		59	65	178	Néant	oui	oui	Droite	droit	PH/PHC	1984		CHU Rennes	CES Anesthésie	1985		anesthesie	CHU Sud Reunion			32	28	11	0		48	15	3	0	3			12	Très fréquente	III (service d'obstétrique + néonatologie + réanimation pédiatrique)	> 100 cas	2016-03-01	oui	tete d'intubation	20	oui	1	0	non	0
12	2016-04-20	HK11	Masculin	1989-01-10		29	78	180	0	oui	non	Droite	droit	Interne	2014		CHU La Réunion	DESAR	0		anesthesie	CHU Sud Reunion			1	0	0	0		48	20	3	0	0			4	Fréquente	III (service d'obstétrique + néonatologie + réanimation pédiatrique)	Entre 10 et 50 cas	2016-02-01	oui	intubation	6	oui	10	3	oui	5
13	2016-04-21	LV12	Masculin	1960-01-09		75	70	167	neant	oui	oui	Droite	gauche	PH/PHC	1983		CHU Clermont Ferrand	CES Anesthésie	1984		anesthesie	CHU Sud Reunion			30	30	15	0		48	30	1	0	1			6	Fréquente	III (service d'obstétrique + néonatologie + réanimation pédiatrique)	> 100 cas	2016-02-01	non		0	non	0	0	NA	0
14	2016-04-22	ML13	Féminin	1988-04-12		80	60	156		oui	oui	Droite	droit	Interne	2013		CHU La Réunion	DESAR	0		reanimation		Réa Neurochir		1	2	1	0		60	10	0	5	0			5	Rarement	III (service d'obstétrique + néonatologie + réanimation pédiatrique)	Entre 10 et 50 cas	2015-08-01	oui	intubation	3	oui	10	5	oui	6
15	2016-04-22	MF14	Féminin	1988-12-06		14	50	167	RAS	oui	oui	Droite	droit	Interne	2013		CHU La Réunion	DESAR	0		reanimation		Réa Neurochir		1	1	1	0		60	15	0	5	0			5	Rarement	III (service d'obstétrique + néonatologie + réanimation pédiatrique)	Entre 10 et 50 cas	2015-10-01	oui	intubation, ALR	3	oui	6	3	oui	4
16	2016-04-22	RG15	Masculin	1989-09-24		59	70	175	0	non	NA	Droite	droit	Interne	2013		CHU La Réunion	DESAR	0		anesthesie	CHU Sud Reunion			1	1	1	0		60	25	5	1	0			6	Fréquente	III (service d'obstétrique + néonatologie + réanimation pédiatrique)	Entre 10 et 50 cas	2016-04-01	oui	intubation difficile	3	oui	5	2	oui	4
17	2016-04-25	AM16	Féminin	1983-09-20		974	50	170	thyroidectomie totale traitement substitutif levothyrox	oui	oui	Gauche	droit	PH/PHC	2007		CHU Montpellier Nîmes	DESAR	2013		anesthesie	CHU Sud Reunion			6	1	2	0		55	20	2	0	2			4	Fréquente	III (service d'obstétrique + néonatologie + réanimation pédiatrique)	Entre 50 et 100 cas	2016-04-01	non		0	non	0	0	non	0
18	2016-04-25	OS17	Masculin	1989-06-06		13	70	190	aucun	non	non	Droite	droit	Interne	2014		CHU La Réunion	DESAR	0		reanimation		Réa Polyvalente		1	0	1	0		48	15	0	7	0			6	Rarement	III (service d'obstétrique + néonatologie + réanimation pédiatrique)	Entre 10 et 50 cas	2015-10-01	oui	HPP, VAS	10	oui	4	4	oui	5
19	2016-04-26	AC18	Masculin	1984-05-12		92	85	188	0	oui	oui	Gauche	gauche	Assistant	2010		APHP	DESAR	2015		anesthesie	CHU Sud Reunion			6	4	5	0		44	30	1	0	2			9	Fréquente	III (service d'obstétrique + néonatologie + réanimation pédiatrique)	< 10 cas	2016-03-01	oui	IOT, KTC, ACR	2	oui	1	0	non	0
20	2016-04-27	LM19	Féminin	1978-06-05		99	47	160		non	non	Droite	gauche	PH/PHC	2001		CHU Toulouse	DESAR	2007		anesthesie	CHU Sud Reunion			14	12	12	0		45	30	1	0	2			12	Très fréquente	III (service d'obstétrique + néonatologie + réanimation pédiatrique)	Entre 50 et 100 cas	2016-02-01	oui	tete d'intubation	10	oui	25	8	oui	50
21	2016-04-27	MJ20	Masculin	1977-02-27		51	68	2	Trauma cranien grave avec neurochirurgie, Lefort 3. sésquelle : anosmie	non	NA	Droite	gauche	PH/PHC	2002		APHM	DESAR	2008		anesthesie	CHU Sud Reunion			13	12	14	0		48	25	2	0	2			6	Fréquente	III (service d'obstétrique + néonatologie + réanimation pédiatrique)	Entre 10 et 50 cas	2016-04-01	non		0	non	0	0	NA	0
22	2016-04-27	TP21	Masculin	1978-11-23		75	60	175		non	non	Droite	droit	PH/PHC	2003		CHU Toulouse	DESAR	2009		anesthesie	CHU Sud Reunion			13	10	5	0		46	25	2	0	1			10	Fréquente	III (service d'obstétrique + néonatologie + réanimation pédiatrique)	Entre 10 et 50 cas	2016-03-01	oui	tete d'intubation, blue fantome, massage cardiaque	3	non	0	0	non	0
23	2016-04-27	IT22	Masculin	1982-11-12		78	73	180	aucun	non	non	Droite	droit	PH/PHC	2008		CHU Clermont Ferrand	DESAR	2013		anesthesie	CHU Sud Reunion			8	2	2	0		47	45	2	0	2			10	Fréquente	III (service d'obstétrique + néonatologie + réanimation pédiatrique)	Entre 50 et 100 cas	2016-02-01	non		0	oui	1	0	non	0
24	2016-04-27	FD23	Masculin	1990-09-26		42	71	181	Asthme, symbicort par période	oui	oui	Droite	droit	Interne	2015		CHU La Réunion	DESAR	0		anesthesie	CHU Sud Reunion			0	0	0	0		48	20	5	0	0			6	Fréquente	III (service d'obstétrique + néonatologie + réanimation pédiatrique)	< 10 cas	2016-04-01	oui	tete d'intubation, peridurale, vvc	3	oui	1	0	oui	1
25	2016-04-27	LT24	Féminin	1982-01-24		93	57	163	0	oui	oui	Droite	gauche	PH/PHC	2007		CHRU Lille	DESAR	2012		anesthesie	CHU Sud Reunion			7	8	2	0		48	25	2	0	1			9	Très fréquente	III (service d'obstétrique + néonatologie + réanimation pédiatrique)	> 100 cas	2016-04-01	non		0	oui	1	0	non	0
26	2016-04-28	AG25	Masculin	1979-11-28		59	83	184	0	non	non	Droite	gauche	PH/PHC	2004		CHRU Lille	DESAR	2010		anesthesie	CHU Sud Reunion			10	8	2	0		45	30	2	0	2			12	Fréquente	III (service d'obstétrique + néonatologie + réanimation pédiatrique)	Entre 50 et 100 cas	2016-04-01	oui	tete d'intubation, kt intraosseux	2	non	0	0	NA	0
27	2016-05-02	MK26	Féminin	1990-02-02		973	69	172	Asthme: Ventoline si crise Allergies: Kestinlyo 1/j	oui	oui	Gauche	gauche	Interne	2012		CHU Limoges	DESAR	0		reanimation		Réa Polyvalente		4	3	1	0	clinique obstétrique	55	25	4	0	0			5	Fréquente	III (service d'obstétrique + néonatologie + réanimation pédiatrique)	Entre 10 et 50 cas	2016-03-01	oui	intubation difficile	4	oui	8	2	non	0
28	2016-05-03	TG27	Masculin	1986-01-14		31	73	180		non	NA	Droite	gauche	Interne	2012		APHP	DESAR	0		anesthesie	CHU Sud Reunion			1	0	1	0		65	15	4	0	0			2	Fréquente	II (service d'obstétrique + néonatologie)	Entre 10 et 50 cas	2014-04-01	oui	iot	5	non	0	0	oui	1
29	2016-05-03	LG28	Masculin	1990-02-07		63	70	178		oui	oui	Droite	droit	Interne	2015		CHU Clermont Ferrand	DESAR	0		anesthesie	CHU Sud Reunion			1	1	0	0		48	80	4	0	0			5	Rarement	III (service d'obstétrique + néonatologie + réanimation pédiatrique)	< 10 cas	2016-02-01	oui	intubation, ALR	3	oui	1	1	oui	1
30	2016-05-03	EB29	Féminin	1988-03-17		65	77	177	aucun	oui	oui	Droite	droit	Interne	2013		CHU La Réunion	DESAR	0		anesthesie	CHU Sud Reunion			1	0	1	0		48	20	5	0	0			6	Jamais	III (service d'obstétrique + néonatologie + réanimation pédiatrique)	< 10 cas	2014-10-01	non		0	non	0	0	NA	0
31	2016-05-03	MB30	Féminin	1988-11-25		57	52	160	aucun	oui	oui	Droite	droit	Interne	2014		CHU La Réunion	DESAR	0		anesthesie	CHU Sud Reunion			1	0	1	0		55	10	5	0	0			7	Rarement	III (service d'obstétrique + néonatologie + réanimation pédiatrique)	< 10 cas	2016-05-01	oui		5	oui	5	2	oui	3
[truncated: 5 more columns]
