# Supplementary material for: An observational study using eye tracking to assess resident and senior anesthetists’ situation awareness and visual perception in postpartum hemorrhage high fidelity simulation
Source: PLoS One. 2019 Aug 29;14(8):e0221515. doi: 10.1371/journal.pone.0221515 (PMC6715225; doi:10.1371/journal.pone.0221515)
Supplement: S4 File — (XLSX) [file pone.0221515.s007.xlsx]

## Sheet: pre_know 160503
id	date_jour	num_inclusion	chrono	def_500vb	def_750vb	def_500csr	def_1000csr	def_svr_1000	def_svr_1500	def_svr_intol	def_svr_transf	int_tol	int_debit	int_ide_mod	int_var_mod	inc_510	inc_mort	inc_atonie	inc_pcv	fdr_obes	fdr_hpp	fdr_trav	fdr_tabac	ac_prev	ac_aspi	ac_proph	ac_cura	hppvb_call	hppvb_da	hppvb_ru	hppvb_ttmed	mar_fluid	mar_hypo	mar_oxyg	mar_hemoc	hpppers_nala_250	hpppers_nala_500	hpppers_su	hpppers_tps	coag_bio	coag_ca	coag_pfc	coag_fg	objtrans_hb	objtrans_pq	objtrans_fb	objtransf_grav	atx_def	atx_poso
2	2016-04-13	VN01	00:08:13	1	0	1	0	1	0	1	0	1	1	1	0	1	1	1	0	0	1	1	0	0	0	1	1	0	1	0	1	1	1	1	1	0	1	1	0	1	1	0	1	0	1	1	1	0	0
3	2016-04-13	BD02	00:07:25	1	0	1	0	0	0	1	0	0	0	1	0	1	1	1	0	0	1	1	0	0	0	0	1	0	1	0	1	1	1	1	1	0	1	1	0	1	1	0	1	1	1	1	0	0	0
4	2016-04-15	SL03	00:06:41	1	0	1	0	1	0	1	0	1	1	1	0	0	1	0	0	1	1	1	0	0	1	1	1	0	1	0	1	1	1	1	1	0	1	1	1	1	1	0	1	1	1	1	1	0	0
5	2016-04-15	LH04	00:06:20	1	0	1	0	0	0	1	0	1	1	1	0	0	1	1	0	0	1	1	0	1	1	1	1	1	1	0	1	1	1	1	1	0	1	1	1	1	1	1	1	1	1	1	1	0	0
6	2016-04-18	EL05	00:08:54	1	0	0	0	1	0	1	1	1	1	0	1	1	1	0	1	0	1	1	0	0	0	1	1	0	1	0	1	1	1	1	1	0	1	1	1	1	1	0	1	0	1	1	1	0	0
7	2016-04-19	RD06	00:08:30	1	0	1	0	1	0	0	0	0	0	1	0	1	1	1	0	1	1	0	0	0	1	1	1	0	1	0	0	1	1	1	1	0	1	1	1	1	1	1	1	1	1	1	1	0	0
8	2016-04-19	EB07	00:09:00	1	0	1	0	1	0	1	0	0	0	1	0	1	1	1	0	1	1	1	0	0	0	1	1	0	1	0	1	1	1	1	0	0	1	0	1	1	1	1	1	1	1	1	1	0	1
9	2016-04-19	JM08	00:12:00	1	0	0	0	0	0	1	0	0	0	1	0	1	1	1	1	1	1	1	0	0	0	1	0	0	1	0	1	1	1	1	1	0	1	1	1	1	1	1	1	1	1	1	0	0	1
10	2016-04-19	CG09	00:09:28	1	0	1	0	1	0	1	0	1	1	0	1	1	1	1	0	1	1	1	0	0	0	1	1	0	1	0	1	1	1	1	1	0	1	1	1	1	1	1	1	0	1	1	1	0	1
11	2016-04-20	TF10	00:10:13	1	0	1	0	1	0	0	0	0	0	1	0	1	1	1	0	0	1	1	0	0	0	1	1	0	1	0	1	1	0	0	1	0	1	1	1	1	1	1	1	1	1	1	1	0	0
12	2016-04-20	HK11	00:10:56	1	0	1	0	1	0	1	1	1	1	1	0	1	1	1	0	0	1	1	0	0	1	1	1	0	1	0	0	1	1	1	1	0	1	1	1	1	1	0	1	1	1	1	1	1	0
13	2016-04-21	LV12	00:08:09	1	0	1	0	0	0	1	0	0	1	1	0	1	1	1	0	0	1	1	0	0	0	1	1	0	1	0	1	1	1	1	1	0	1	1	1	1	1	1	1	1	1	1	0	0	0
14	2016-04-22	ML13	00:08:36	1	0	0	0	1	0	0	0	0	0	1	0	1	1	1	0	0	1	1	0	0	0	1	0	1	0	0	1	1	1	1	1	0	1	1	1	1	1	0	1	0	1	1	1	0	0
15	2016-04-22	MF14	00:06:53	1	0	1	0	0	0	1	1	1	1	1	0	0	1	1	0	0	1	1	0	0	0	0	1	0	1	0	1	1	1	1	1	0	1	1	1	1	1	1	1	1	1	1	1	0	0
16	2016-04-22	RG15	00:12:23	1	0	1	0	1	0	0	0	1	1	1	0	1	1	1	0	0	1	1	0	0	1	1	1	0	1	0	1	1	1	1	1	0	1	1	1	1	1	1	1	1	1	1	0	0	1
17	2016-04-25	AM16	00:05:19	1	0	1	0	0	1	0	0	1	0	1	0	1	0	1	0	0	1	1	0	0	1	1	1	1	1	0	1	1	1	0	1	0	1	1	1	1	1	0	1	1	0	1	1	0	0
18	2016-04-25	OS17	00:07:30	1	0	1	0	0	0	1	0	0	1	1	0	1	1	1	0	1	1	1	1	0	0	0	1	0	1	0	1	1	1	1	1	0	1	1	1	1	1	1	1	1	1	1	1	0	1
19	2016-04-26	AC18	00:09:09	1	0	0	0	1	0	1	0	1	1	1	0	1	1	1	0	0	1	1	0	0	0	1	1	0	1	0	1	1	1	1	1	0	1	1	1	1	1	0	1	1	1	1	1	0	0
20	2016-04-27	TOUTBON	00:00:00	1	0	1	0	1	0	0	0	1	1	0	1	1	1	1	1	1	1	1	0	0	0	1	1	0	1	0	1	1	1	1	1	0	1	1	1	1	1	1	1	1	1	1	1	0	1
21	2016-04-27	LM19	00:06:03	1	0	1	0	0	0	1	0	0	0	1	0	0	1	1	0	0	1	1	0	0	0	1	1	0	1	0	0	1	1	1	1	0	1	1	1	1	1	1	1	1	1	1	1	0	0
22	2016-04-27	MJ20	00:08:30	1	0	0	0	0	1	1	0	1	1	1	0	0	1	1	0	0	1	1	0	0	1	0	1	1	1	0	1	1	1	1	1	0	1	1	1	1	1	1	1	0	1	1	1	0	0
23	2016-04-27	TP21	00:12:23	1	0	0	0	1	0	1	1	1	1	0	1	1	1	1	0	1	1	1	0	0	0	1	1	0	1	0	1	0	1	1	1	0	1	1	0	1	1	1	1	1	1	1	0	0	1
24	2016-04-27	IT22	00:11:38	1	0	1	0	1	0	0	1	0	0	1	0	1	1	1	0	1	1	1	0	0	0	1	1	0	1	0	1	1	1	1	1	0	1	1	1	1	1	1	1	1	1	1	0	1	0
25	2016-04-27	FD23	00:12:16	1	0	1	0	1	0	1	0	1	1	1	0	0	1	1	0	0	1	1	0	0	1	0	1	0	0	0	1	0	1	1	1	0	1	1	1	1	1	1	1	1	1	0	1	0	0
26	2016-04-27	LT24	00:09:53	1	0	0	0	0	1	1	0	1	1	1	0	1	1	1	0	1	1	1	0	0	0	1	1	0	1	0	1	1	1	1	1	0	1	0	1	1	1	0	0	0	1	1	1	0	0
27	2016-04-28	AG25	00:07:19	1	0	1	0	1	0	1	0	0	1	0	1	0	1	1	0	0	1	1	0	1	1	1	1	0	1	0	1	1	1	1	1	0	1	1	1	1	1	1	1	1	1	1	1	0	0
28	2016-05-02	MK26	00:04:51	1	0	0	0	1	0	0	0	0	1	1	0	1	1	1	0	0	1	1	0	0	0	1	0	1	1	0	1	1	0	1	0	0	1	1	1	1	1	1	1	1	1	1	0	0	0
29	2016-05-03	TG27	00:11:34	1	0	0	1	0	0	1	0	1	1	1	0	1	1	1	0	1	1	1	0	0	0	1	1	0	1	0	0	1	1	1	1	0	1	1	0	1	1	0	1	1	1	1	0	0	1
30	2016-05-03	LG28	00:09:59	1	0	1	0	0	1	0	0	0	0	1	0	1	0	1	0	1	1	1	1	0	1	1	1	0	1	0	1	1	1	1	1	0	1	1	1	1	1	0	0	1	0	1	0	1	0
31	2016-05-03	EB29	00:07:12	1	0	0	1	1	0	1	0	1	1	0	1	1	1	1	0	1	1	1	0	0	1	1	1	1	1	0	1	1	1	1	1	0	1	1	1	1	1	1	1	0	1	1	1	0	0
32	2016-05-03	MB30	00:08:00	1	0	1	0	1	0	1	0	1	1	1	0	1	1	1	0	0	1	1	0	0	0	1	1	0	1	0	1	1	1	1	1	0	1	1	1	1	1	0	0	1	1	0	0	0	0
[truncated: 34 more columns]
